# Supplementary material for: Thermodynamic dissipation constrains metabolic versatility of unicellular growth
Source: Nat Commun. 2025 Sep 29;16:8543. doi: 10.1038/s41467-025-62975-5 (PMC12480764; doi:10.1038/s41467-025-62975-5)
Supplement: Supplementary file 3 — Supplementary Data 1 [file 41467_2025_62975_MOESM3_ESM.csv]

Entry	biomass	CHO3-1	O2	CH4	C4H4O5-2	C4H2O4-2	NH4+1	C2H3O2-1	C4H7O2-1	C2H6O	C4H10O	CHO2-1	C3H5O3-1	C3H5O2-1	H2	NO3-1	NO2-1	SO4-2	HS-1	C4H4O4-2	N2O	C3H3O3-1	CO2	C3H8O3	MnO2
0	2.935	1.575	-1.575					0.54
1	0.97	1.436	-1.454					0.18
2	0.97	1.42	-1.404
3	2.363	1.487	-1.404					0.72
4	2.985	1.345	-1.288
5	2.064	0.819	-1.214					0.03
6	0.609	1.381	-0.916					0.36
7	1.575	2.766	-2.438
8	1.194	2.144	-1.368
9	0.464	1.749	-1.179
10	0.058							-0.021
11	0.088							-0.031
12	0.059							-0.021
13	0.109	-0.036
14	0.1	-0.033
15	0.08	-0.026
16	0.08	-0.026
17	0.053
18	0.069			0.81
19	0.182			0.79
20	0.139			0.8
21	0.132			0.79
22	0.158			0.82
23	0.105			0.77
24	0.165			0.81
25	0.051			0.79
26	0.019			0.9
27	0.11			0.92
28	0.124			0.89
29	0.12			0.84
30	0.141			0.87
31	0.952							0.613	0.76
32	0.646							0.37	0.524
33	0.625							0.387	0.507
34	0.73							0.392	0.67
35	0.751							0.367	0.752
36	0.881							0.326	1.06
37	0.843	1.427						0.38	0.476
38	0.604							0.258	0.334														0.936
39	1.074							0.417	0.579														1.434
40	1.015							0.382	0.574														1.621
41	0.709							0.389	0.558														0.997
42	0.717							0.222	0.393		0.147												1.094
43	1.259							0.45	0.579														1.65
44	1.091							0.434	0.572	0.066	0.049												1.742
45	1.041							0.548	0.714	0.01			0.02										2.133
46	1.082							0.557	0.771	0.023			0.013										2.09
47	0.759							0.509	0.695	0.031	0.027												2.045
48	1.036							0.395	0.556
49	0.158
50	0.141
51	0.462				0.909	-3.818														2.909
52	0.182
53	0.195
54	0.281
55	0.262
56	0.137
57	0.399
58	0.337
59	0.299
60	0.349
61	0.299
62	0.466
63	0.399
64	0.492
65	0.719
66	0.705
67	0.658
68	0.506
69	0.506
70	0.399
71	0.546
72	0.546
73	2.721		-2.515
74	1.127		-1.011
75	0.654		-1.122
76	0.892		-1.677
77	1.358		-1.166
78	1.548
79	3.842		-2.173
80	0.889		-0.948
81	1.309		-1.602
82	0.775							0.47	0.48	0.06	0.05	0.19			1.48
83	0.721							0.49	0.54	0.04	0.03	0.2			1.55
84	0.633							0.44	0.59	0.03	0.02	0.08			1.86
85	0.749							0.39	0.55	0.04	0.06	0.04			1.65
86	0.966							0.29	0.52	0.03	0.03	0.01			1.71
87	0.633							0.44	0.59	0.03	0.02	0.08			1.86
88	0.604							0.41	0.58	0.03	0.02	0.03			1.93
89	0.578							0.41	0.52	0.02		0.02			1.64
90	0.588							0.37	0.44	0.02	0.06	0.03			1.41
91				0.969
92	0.18
93	0.25							0.65
94	0.125							0.95
95	0.083							0.97
96	0.23	1.65						0.34	0.62		0.03				2.81
97	0.34	1.49						0.36	0.67					0.11	2.29
98	0.2	1.31						0.43	0.67	0.19			0.02		1.8
99	0.46	0.85						0.42	0.37	0.02		0.07			2.29
100	2.14							1.46	0.11	0.07	0.04	0.12
101	1.64							1.5	0.29	0.06	0.08	0.03
102	1.678							1.52	0.12	0.02	0.04	0.05
103	1.922							1.6	0.15	0.04	0.06	0.05
104	2.022							1.46	0.13	0.04	0.05	0.05
105	2.06							1.59	0.2	0.07	0.08	0.05
106	2.123							1.66	0.12	0.05	0.05	0.07
107	0.977		-1.11
108	1.759		-1.4
109	0.312
110	0.046			0.95
111	0.047
112	0.386							1.4
113	0.341							1.41
114	0.362							1.365
115	0.399							1.446
116	0.387							1.335
117	0.399							1.372
118	0.387							1.255
119	0.411							1.2
120	0.337							1.4
121	0.062
122	0.052
123	0.057
124	0.061
125	0.057
126	0.173																		3.8
127	0.19																		3.47
128	0.166																		3.54
129	0.17																		3.58
130	0.185																		3.72
131	0.387																		4.98
132	0.439																		5.02
133	0.404																		4.82
134	0.018
135	0.012
136																									-3.378
137	0.172
138	0.162
139	1.116
140	0.812
141	2.34
142	1.54
143	3.03
144	1.707
145	1.035
146	0.143							1.33
147	0.294							0.889										-0.397
148	0.122							1.16						0.043
149	0.185							0.949						0.003				-0.372		0.057
150	0.035
151	0.051			0.25
152	0.091
153	0.073
154	0.101
155	0.073
156	0.073
157	0.069
158	0.08
159	0.132
160	0.128
161	0.149
162	0.12
163	0.159
164	0.137
165	0.023
166	0.056
167	0.187
168	0.747																		2.189
169	0.537							0.077											1.869
170	0.088																		1.0
171	0.088																		0.901
172	0.071																		0.857
173	0.441																		1.648
174	0.407																		1.445
175	0.793																		1.984
176	0.537							0.102											1.843
177	0.176															-0.25
178	0.172															-0.285
179	0.117																-0.333
180	0.071															-0.25
181	0.116															-0.389
182	0.125															-0.399
183	0.74															-1.598
184	0.62															-1.596
185	0.125															-0.399
186	0.749															-1.602
187	0.099															-0.4
188	1.051																-2.646
189	0.869																-2.0
190	0.165																-0.667
191	0.099																-0.522
192	0.521																				-4.0
193	0.108																				-1.13
194	0.132																				-1.0
195	0.69															-1.612
196	0.703															-1.594
197	1.464																-2.667
198	0.907																-2.659
199	0.919																				-4.018
200	0.22
201	0.188
202	0.196
203	0.248
204	0.229
205	0.185
206	0.098
207	0.112
208	0.091
209	0.135
210	0.143
211	0.206
212	0.203
213	0.154
214	0.18
215	0.185
216	0.218
217	0.117
218	0.154
219	0.705
220	0.12																0.139
221	0.147																1.7
222	0.157																57.658
223	0.126							0.92											0.72
224	0.155																		0.89
225	0.185																		0.894
226	0.363																		1.01
227							-0.048	0.956											0.734
228							-0.043	0.945											0.707
229							-0.038	0.926											0.72
230	0.077			0.986
231	0.667						-0.088									-1.395					1.298
232	0.029
233	0.031
234	0.021
235	0.02
236	0.017
237	0.016
238	0.015
239	0.014
240	0.248		-0.44
241	1.771		-1.14					1.11
242	0.755						0.61	1.09									-0.71
243	0.155						0.3										-0.38
244	0.18						0.23									-0.27
245	0.848						0.48	1.06								-0.54
246	0.164						0.27									-0.24
247	0.68					-2.1		1.15												1.81
248	0.159					-1.09														1.0
249	2.154																						3.15
250	1.568																						1.988
251	3.63																						2.22
252	3.24																						2.352
253	2.706
254	3.234																						2.31
255	3.348																						2.226
256	2.892							0.92
257	2.394							1.256
258	3.342																						2.58
259	6.12																						5.868
260	0.942																						1.03
261	1.98																						0.84
262	1.406
263	0.992																						0.352
264	0.599
265	8.608																						4.896
266	3.57
267	1.194
268	0.736
269	2.472
270	0.826		-1.83					0.121														0.24
271	1.016		-2.188					-0.137														0.211
272	0.59									1.3														0.432
273	1.95
274	1.03
275	0.62
276	1.914
277	1.66
278	1.67
279	1.66
280	3.315
281	1.316							0.71		0.86		1.1								0.12
282	1.25							0.71		0.86		1.1								0.12
283	3.0
284	1.9
285	2.1
286	3.081
287	3.303
288	3.99
289	2.822
290	0.634
291	0.363
292	1.592
293	1.314
294	0.56
295	3.24
296	0.086
297	1.32
298	5.88
299	1.08
300	5.88
301	3.083
302	2.683
303	7.354
304	7.126
305	0.086
306	0.082
307	0.09
308	0.086
309	0.09
310	2.734
311	2.77
312	3.129
313	2.956
314	3.284
315	3.251
316	3.24
317	3.388
318	3.339
319	3.152
320	3.424
321	3.409
322	2.977
323	3.133
324	3.016
325	3.152
326	3.328
327	3.212
328	3.76							0.459
329	3.26							0.498
330	2.85							0.447
331	2.73							0.669
332	3.54
333	2.52
334	2.46
335	2.614	0.976						0.069
336	2.24	1.179						0.156
337	2.166	1.33						0.134
338	0.939	1.629						0.053
339	0.975	1.487						0.062
340	1.047	1.27						0.086
341	2.807
342	2.935
343	2.923
344	2.947
345	2.983
346	2.393
347	2.613
348	2.906
349	3.342
350	3.283
351	3.752
352	2.794
353	2.885
354	2.834
355	2.923
356	3.007
357	3.03
358	1.19
359	1.305
360	1.386
361	1.189
362	1.283
363	1.493
364	1.683
365	1.088
366	1.476
367	1.556
368	1.705
369	1.402
370	1.553
371	0.922
372	1.067
373	1.136
374	1.263
375	1.332
376	1.478
377	1.093
378	1.486
379	1.575
380	1.813
381	1.85
382	2.246
383	2.273
384	1.749
385	1.922
386	2.001
387	2.331
388	0.497
389	0.55
390	0.692
391	0.736
392	0.443
393	0.477
394	0.446
395	0.356
396	0.225
397	0.514
398	0.679
399	0.645
400	0.713
401	0.645
402	3.438		-0.713
403	3.623		-0.624
404	3.798		-0.547
405	3.793		-0.55
406	3.922		-0.498
407	3.937		-0.492
408	3.307		-0.782
409	3.671		-0.602
410	3.651		-0.611
411	3.774		-0.557
412	3.89		-0.51
413	3.749		-0.568
414	3.37		-0.748
415	3.447		-0.708
416	3.55		-0.658
417	3.698		-0.59
418	2.847		-1.075
419	3.23		-0.825
420	3.379		-0.743
421	3.587		-0.641
422	3.018		-0.956
423	3.16		-0.867
424	3.37		-0.748
425	3.527		-0.669
426	2.782		-1.125
427	2.911		-1.029
428	3.14		-0.879
429	3.007		-0.963
430	1.804		-2.294
431	2.158		-1.748
432	2.286		-1.592
433	2.591		-1.284
434	2.612
435	1.379
436	1.839
437	3.488
438	3.731
439	0.935
440	2.169
441	1.753
442	1.902
443	1.29
444	1.709
445	1.123
446	1.519
447	2.157
448	4.026
449	0.75
450	1.231
451	0.017
452	0.012
453	0.017
454	0.015
455	0.019
456	0.012
457	0.019
458	0.019
459	0.012
460	0.017
461	0.017
462	0.017
463	0.017
464	0.015
465	0.012
466	0.01
467	0.015
468	0.019
469	0.015
470	0.011
471	0.013
472	0.014
473	0.014
474	0.016
475	0.014
476	0.016
477	0.007
478	0.011
479	0.012
480	0.013
481	0.014
482	0.009
483	0.01
484	0.01
485	0.01
486	0.011
487	0.013
488	0.013
489	0.014
490	0.015
491	0.015
492	0.013
493	0.015
494	0.014
495	0.016
496	0.014
497	0.014
498	0.016
499	0.017
500	0.015
501	0.017
502	0.016
503	0.016
