# Supplementary material for: Thermodynamic dissipation constrains metabolic versatility of unicellular growth
Source: Nat Commun. 2025 Sep 29;16:8543. doi: 10.1038/s41467-025-62975-5 (PMC12480764; doi:10.1038/s41467-025-62975-5)
Supplement: Supplementary file 4 — Supplementary Data 2 [file 41467_2025_62975_MOESM4_ESM.csv]

Entry	C6H12O6	C6H12O6 (galactose)	C6H12O6 (mannose)	C6H12O6 (fructose)	C6H14O6	C3H8O3	C3H3O3-1	biomass	H+1	O2	H2O	NH4+1	CHO3-1	C2H3O2-1	C3H5O3-1	C2H6O	C2O4-2	CHO2-1	NO3-1	N2O	N2	CO2	H2	NO2-1	C4H4O4-2	C4H2O4-2	C2H3O3-1	MnO2	Mn+2	CH3NH3+1	CH4O	C6H5O7-3	C4H4O5-2	HS-1	C4H7O2-1	SO4-2	C3H5O2-1	H2S	SO3-2	S0 (s)	C4H10O	CH4	CH2O	C16H34	C12H22O11	C3H6O2N-1	C4H8O2 (acetoin)	C4H10O2	C5H7O4N-2
0	-1.0							2.935	3.037	-1.434	1.389	-0.717	1.575	0.745
1								0.97	0.97	-1.389	0.459	-0.237	1.436	0.297	-1.0
2								0.97	0.267	-0.983	0.459	-0.237	1.03	-1.0
3		-1.0						2.363	3.139	-1.374	1.118	-0.577	1.487	1.075
4			-1.0					2.985	3.745	-2.872	1.413	-0.729	3.015
5						-1.0		2.064	1.381	-1.219	1.977	-0.504	0.819	0.059
6							-1.0	0.609	1.035	-0.852	-0.712	-0.149	1.381	0.505
7								1.575	0.81	-1.849	-0.254	-0.385	2.425												-1.0
8								1.194	1.098	-1.749	-1.435	-0.292	2.806													-1.0
9								0.464	1.649	-2.013	-0.78	-0.113	2.536														-1.0
10								0.058	-0.263		1.031	-0.014	-0.016	-0.021									-1.0											0.24		-0.24
11								0.088	-0.27		1.048	-0.021	-0.025	-0.031									-1.0											0.234		-0.234
12								0.059	-0.263		1.032	-0.014	-0.017	-0.021									-1.0											0.239		-0.239
13								0.109	-0.275		1.059	-0.026	-0.036	-0.037									-1.0											0.228		-0.228
14								0.1	-0.272		1.054	-0.024	-0.033	-0.033									-1.0											0.23		-0.23
15								0.08	-0.268		1.043	-0.019	-0.026	-0.027									-1.0											0.234		-0.234
16								0.08	-0.268		1.043	-0.019	-0.026	-0.027									-1.0											0.234		-0.234
17								0.053	-0.263		-0.195	-0.012	0.724					-1.0																								0.222
18								0.069	-0.02		-0.931	-0.015	0.965	-1.0																												0.966
19								0.182	-0.053		-0.818	-0.04	0.907	-1.0																												0.911
20								0.139	-0.04		-0.861	-0.031	0.929	-1.0																												0.932
21								0.132	-0.038		-0.868	-0.029	0.933	-1.0																												0.936
22								0.158	-0.046		-0.842	-0.035	0.92	-1.0																												0.923
23								0.105	-0.031		-0.895	-0.023	0.946	-1.0																												0.948
24								0.165	-0.048		-0.835	-0.036	0.916	-1.0																												0.919
25								0.051	-0.015		-0.949	-0.011	0.974	-1.0																												0.975
26								0.019	-0.005		-0.981	-0.004	0.99	-1.0																												0.991
27								0.11	-0.032		-0.89	-0.024	0.944	-1.0																												0.946
28								0.124	-0.036		-0.876	-0.027	0.937	-1.0																												0.939
29								0.12	-0.035		-0.88	-0.026	0.939	-1.0																												0.941
30								0.141	-0.041		-0.859	-0.031	0.928	-1.0																												0.931
31	-1.0							0.952	2.365		0.497	-0.212	0.78	0.613									-0.042												0.76
32	-1.0							0.646	1.037		-1.109	-0.143		0.37								2.52	3.938												0.524
33	-1.0							0.625	1.033		-1.208	-0.139		0.387								2.574	4.081												0.507
34	-1.0							0.73	1.224		-0.056	-0.162		0.392								1.807	2.213												0.67
35	-1.0							0.751	1.286		0.419	-0.167		0.367								1.508	1.448												0.752
36	-1.0							0.881	1.582		2.391	-0.196		0.326								0.226	-1.744												1.06
37	-1.0							0.843	3.003		-1.427	-0.187	1.427	0.912									1.83												0.476
38	-1.0							0.604	2.03		0.072	-0.134		1.562								0.936	1.152												0.334
39	-1.0							1.074	1.406		0.328	-0.239		0.589								1.434	1.618												0.579
40	-1.0							1.015	1.334		0.097	-0.225		0.535								1.621	2.009												0.574
41	-1.0							0.709	1.747		0.518	-0.157		1.032								0.997	0.818												0.558
42	-1.0							0.717	1.566		0.537	-0.159		1.013								1.094	0.753												0.393						0.147
43	-1.0							1.259	1.246		0.217	-0.28		0.388								1.65	2.035												0.579
44	-1.0							1.091	1.089		0.231	-0.242		0.274		0.066						1.742	1.917												0.572						0.049
45	-1.0							1.041	1.513		1.097	-0.231		0.548	0.02	0.01						0.927	0.317												0.714
46	-1.0							1.082	1.582		1.543	-0.24		0.557	0.013	0.023						0.632	-0.417												0.771
47	-1.0							0.759	0.986		-0.115	-0.169		0.122		0.031						2.045	2.466												0.695						0.027
48	-1.0							1.036	1.181		-0.255	-0.23		0.395								1.95	2.701												0.556
49								0.158	-0.124	-0.329	-0.939	-0.034	1.842				-1.0
50								0.141	-0.111	-0.347	0.055	-0.031	0.859					-1.0
51								0.462	0.604		-3.579	-0.102	1.465	-1.0											2.927	-3.818							0.909
52								0.182	-0.142	-0.303	0.07	-0.039	0.818					-1.0
53								0.195	-0.153	-0.289	0.075	-0.042	0.805					-1.0
54								0.281	-0.22	-0.196	0.109	-0.061	0.719					-1.0
55								0.262	-0.205	-0.216	0.102	-0.057	0.738					-1.0
56								0.137	-0.107	-0.352	0.053	-0.03	0.863					-1.0
57								0.399	0.687	-0.568	0.155	-0.086	0.601																														-1.0
58								0.337	0.736	-0.635	0.131	-0.073	0.663																														-1.0
59								0.299	0.765	-0.676	0.116	-0.065	0.701																														-1.0
60								0.349	0.726	-0.622	0.135	-0.075	0.651																														-1.0
61								0.299	0.765	-0.676	0.116	-0.065	0.701																														-1.0
62								0.466	0.635	-0.995	0.181	0.899	0.534																	-1.0
63								0.399	0.687	-1.068	0.155	0.914	0.601																	-1.0
64								0.492	0.614	-0.967	0.191	0.894	0.508																	-1.0
65								0.719	0.437	-0.722	1.279	-0.155	0.281																		-1.0
66								0.705	0.447	-0.736	1.274	-0.152	0.295																		-1.0
67								0.658	0.488	-0.814	1.314	-0.146	0.342																		-1.0
68								0.506	0.604	-0.952	1.196	-0.109	0.494																		-1.0
69								0.506	0.604	-0.952	1.196	-0.109	0.494																		-1.0
70								0.399	0.687	-1.068	1.155	-0.086	0.601																		-1.0
71								0.546	0.572	-0.909	1.212	-0.118	0.454																		-1.0
72								0.546	0.572	-0.909	1.212	-0.118	0.454																		-1.0
73	-1.0							2.721	3.943	-3.082	0.997	-0.664	3.279
74								1.127	1.148	-1.791	0.413	-0.275	1.873		-1.0
75								0.654	0.506	-1.299	0.24	-0.16	1.346	-1.0
76								0.892	1.326	-2.043	1.327	-0.218	1.108			-1.0
77								1.358	0.973	-1.544	-0.502	-0.331	2.642																				-1.0
78								1.548	1.83	-2.84	-1.433	-0.378	4.452																			-1.0
79	-1.0							3.842	0.384	-1.726	3.061	-0.384										2.158
80								0.889	-0.911	-1.011	1.32	-0.089		-1.0								1.111
81								1.309	0.131	-1.544	1.999	-0.131				-1.0						0.691
82	-1.0							0.775	2.899		-1.22	-0.172	1.318	0.739		0.06		0.19					1.48												0.48						0.05
83	-1.0							0.721	2.933		-1.276	-0.16	1.346	0.687		0.04		0.2					1.55												0.54						0.03
84	-1.0							0.633	1.416		-0.03	-0.141		0.605		0.03		0.08				1.577	1.86												0.59						0.02
85	-1.0							0.749	1.328		0.155	-0.166		0.572		0.04		0.04				1.547	1.65												0.55						0.06
86	-1.0							0.966	1.376		0.193	-0.214		0.631		0.03		0.01				1.501	1.71												0.52						0.03
87	-1.0							0.633	1.416		-0.03	-0.141		0.605		0.03		0.08				1.577	1.86												0.59						0.02
88	-1.0							0.604	1.384		-0.066	-0.134		0.64		0.03		0.03				1.626	1.93												0.58						0.02
89	-1.0							0.578	1.622		-0.009	-0.128		0.954		0.02		0.02				1.375	1.64												0.52
90	-1.0							0.588	1.624		0.086	-0.131		1.023		0.02		0.03				1.295	1.41												0.44						0.06
91								0.06	-0.015		-0.94	-0.014	0.971	-1.0																												0.969
92								0.18	-0.046		0.086	-0.04	1.82	-1.0																				0.906		-0.906
93								0.25	0.436		1.119	-0.056	0.45	0.65		-1.0																		0.72		-0.72
94								0.125	0.472		1.068	-0.03		0.938		-1.0																		0.496		-0.496
95								0.083	0.479		1.04	-0.018		0.958		-1.0																		0.498		-0.498
96	-1.0							0.23	3.303		-2.73	-0.051	2.095	0.538									2.81												0.62						0.03
97	-1.0							0.34	3.123		-2.128	-0.076	1.885	0.383									2.29												0.67		0.11
98	-1.0							0.2	3.188		-1.894	-0.044	1.31	0.226	0.02	0.19		0.917					1.8												0.67
99	-1.0							0.46	3.101		-2.07	-0.102	1.872	0.42									2.29												0.707
100	-1.0							2.14	2.351		0.912	-0.475	0.291	1.354		0.07		0.12																	0.11						0.04
101	-1.0							1.64	2.332		0.644	-0.364	0.565	1.082		0.06		0.03																	0.29						0.08
102	-1.0							1.678	2.472		0.742	-0.373	0.267	1.663		0.02		0.05																	0.12						0.04
103	-1.0							1.922	2.364		0.818	-0.427	0.367	1.371		0.04		0.05																	0.15						0.06
104	-1.0							2.022	2.359		0.876	-0.449	0.331	1.398		0.04		0.05																	0.13						0.05
105	-1.0							2.06	2.269		0.834	-0.457	0.493	1.069		0.07		0.05																	0.2						0.08
106	-1.0							2.123	2.338		0.914	-0.471	0.326	1.351		0.05		0.07																	0.12						0.05
107								0.977	0.234	-0.941	0.379	-0.211	1.023	-1.0
108								1.759	0.621	-1.594	-0.318	-0.38	2.241												-1.0
109								0.312	-1.721		1.81	-0.069													-1.0	0.922		-0.817	0.817
110								0.046	-0.012		-0.954	-0.011	0.978	-1.0																												0.976
111								0.047	-0.012		-0.953	-0.011	0.977	-1.0																												0.976
112								0.386	0.3		0.589	-0.086	-0.186	1.4	-1.0								-0.405
113								0.341	0.325		0.515	-0.076	-0.161	1.41	-1.0								-0.352
114								0.362	0.354		0.387	-0.08	-0.092	1.365	-1.0								-0.215
115								0.399	0.243		0.807	-0.089	-0.291	1.446	-1.0								-0.617
116								0.387	0.364		0.332	-0.086	-0.057	1.335	-1.0								-0.147
117								0.399	0.318		0.51	-0.089	-0.143	1.372	-1.0								-0.319
118								0.387	0.445		0.009	-0.086	0.104	1.255	-1.0								0.176
119								0.411	0.48		-0.146	-0.091	0.189	1.2	-1.0								0.343
120								0.337	0.338		0.463	-0.075	-0.136	1.4	-1.0								-0.301
121								0.062	-0.266		1.03	-0.014	-0.497	0.218									-1.0
122								0.052	-0.263		1.025	-0.011	-0.498	0.223									-1.0
123								0.057	-0.265		1.027	-0.013	-0.498	0.22									-1.0
124								0.061	-0.266		1.029	-0.013	-0.497	0.218									-1.0
125								0.057	-0.265		1.027	-0.013	-0.498	0.221									-1.0
126								0.173	4.504		-3.556	-0.038	1.827	-1.0																				3.639						-3.639
127								0.19	4.457		-3.514	-0.042	1.81	-1.0																				3.605						-3.605
128								0.166	4.524		-3.574	-0.037	1.834	-1.0																				3.654						-3.654
129								0.17	4.515		-3.566	-0.038	1.83	-1.0																				3.647						-3.647
130								0.185	4.471		-3.527	-0.041	1.815	-1.0																				3.615						-3.615
131								0.387	6.891		-4.007	-0.086	1.613			-1.0																		5.192						-5.192
132								0.439	6.743		-3.875	-0.097	1.561			-1.0																		5.085						-5.085
133								0.404	6.844		-3.965	-0.09	1.596			-1.0																		5.158						-5.158
134								0.018	-0.254		0.768	-0.004	-0.259										-1.0																			0.241
135								0.012	-0.253		0.762	-0.003	-0.256										-1.0																			0.244
136								0.298	-5.989		3.521	-0.066	1.702	-1.0														-3.378	3.378
137								0.172	-0.135	-0.314	-0.933	-0.037	1.828				-1.0
138								0.162	-0.127	-0.324	0.063	-0.035	0.838					-1.0
139								1.116	1.125	-1.791	1.433	-0.241	0.884			-1.0
140								0.812	0.363	-1.12	0.315	-0.175	1.188	-1.0
141								2.34	1.165	-1.965	-1.092	-0.505	3.66																			-1.0
142								1.54	0.793	-1.832	-0.403	-0.333	2.46												-1.0
143				-1.0				3.03	3.624	-2.717	1.175	-0.654	2.97
144						-1.0		1.707	1.662	-1.651	1.662	-0.369	1.293
145								1.035	-0.726		0.034	0.231	0.965	-1.0					-0.461
146								0.143	0.463		0.068	-0.032	0.006	1.426	-1.0
147								0.294	0.028		0.14	-0.065	0.807	0.95	-1.0																					-0.397		0.397
148								0.122	0.429		0.058	-0.027	0.084	1.16	-1.0																						0.158
149								0.185	0.069		0.133	-0.041	0.731	0.949	-1.0										0.045											-0.372	0.003	0.372
150								0.035	-0.259		0.786	-0.008	-0.267										-1.0																			0.232
151								0.051	-0.263		-0.197	-0.012	0.725					-1.0																								0.223
152								0.091	-0.026		-0.909	-0.02	0.954	-1.0																												0.956
153								0.073	-0.021		-0.927	-0.016	0.963	-1.0																												0.964
154								0.101	-0.029		-0.899	-0.022	0.948	-1.0																												0.95
155								0.073	-0.021		-0.927	-0.016	0.963	-1.0																												0.964
156								0.073	-0.021		-0.927	-0.016	0.963	-1.0																												0.964
157								0.069	-0.02		-0.931	-0.015	0.965	-1.0																												0.966
158								0.08	-0.023		-0.92	-0.018	0.959	-1.0																												0.961
159								0.132	0.212		0.382	-0.029	0.182																		-1.0											0.685
160								0.128	0.213		0.378	-0.028	0.185																		-1.0											0.688
161								0.149	0.207		0.399	-0.033	0.174																		-1.0											0.677
162								0.12	0.215		0.37	-0.026	0.189																		-1.0											0.691
163								0.159	0.204		0.409	-0.035	0.169																		-1.0											0.672
164								0.137	0.21		0.387	-0.03	0.18																		-1.0											0.683
165								0.023	-0.256		0.774	-0.005	-0.261										-1.0																			0.238
166								0.056	-0.266		0.806	-0.012	-0.278										-1.0																			0.223
167								0.187	0.196		0.437	-0.041	0.155																		-1.0											0.659
168								0.747	0.308		0.357	-0.166	3.253																					2.111	-1.0	-2.111
169								0.537	0.362		0.257	-0.119	3.463																					2.22	-1.0	-2.22
170								0.088	-0.023		0.042	-0.02	1.912	-1.0																				0.954		-0.954
171								0.088	-0.023		0.042	-0.02	1.912	-1.0																				0.954		-0.954
172								0.071	-0.018		0.034	-0.016	1.929	-1.0																				0.963		-0.963
173								0.441	0.163		0.211	-0.098	2.765																					1.648	-0.051	-1.648	-1.0
174								0.407	0.127		0.194	-0.09	2.445																					1.445	0.037	-1.445	-1.0
175								0.793	0.297		0.379	-0.176	3.207																					2.087	-1.0	-2.087
176								0.537	0.362		0.257	-0.119	3.463																					2.22	-1.0	-2.22
177								0.176	-0.453		-0.074	0.119	0.824					-1.0	-0.158
178								0.172	-0.454		-0.078	0.122	0.828					-1.0	-0.16
179								0.117	-0.595		-0.196	0.226	0.883					-1.0						-0.252
180								0.071	-0.456		0.933	0.135	-0.071						-0.25		0.05		-1.0
181								0.116	-0.342		1.458	-0.163	-0.116						-0.389		0.264		-1.0
182								0.125	-0.33		0.511	-0.194	0.875					-1.0	-0.399		0.284
183								0.74	-0.184		2.657	-1.155	1.26	-1.0					-1.598		1.304
184								0.62	-0.253		2.348	-0.963	1.38	-1.0					-1.596		1.219
185								0.125	-0.33		0.511	-0.194	0.875					-1.0	-0.399		0.284
186								0.749	-0.177		2.688	-1.173	1.251	-1.0					-1.602		1.315
187								0.099	-0.344		0.45	-0.155	0.901					-1.0	-0.4		0.268
188								1.051	-1.075		3.934	-1.622	0.949	-1.0							2.031			-2.646
189								0.869	-1.177		2.185	-0.691	1.131	-1.0							1.261			-2.0
190								0.165	-0.573		0.749	-0.259	0.835					-1.0			0.447			-0.667
191								0.099	-0.611		0.293	-0.01	0.901					-1.0			0.256			-0.522
192								0.521	1.294		1.311	-0.815	1.479	-1.0						-4.0	4.357
193								0.108	0.148		0.401	-0.255	0.892					-1.0		-1.13	1.247
194								0.132	0.075		0.333	-0.207	0.868					-1.0		-1.0	1.091
195								0.69	-0.136		2.598	-1.166	1.31	-1.0					-1.612		1.314
196								0.703	-0.14		2.578	-1.158	1.297	-1.0					-1.594		1.3
197								1.464	-0.7		5.073	-2.431	0.536	-1.0							2.391			-2.667
198								0.907	-1.068		3.633	-1.497	1.093	-1.0							1.98			-2.659
199								0.919	1.619		2.366	-1.538	1.081	-1.0						-4.018	4.688
200								0.22	0.443		1.105	-0.049	-0.991	1.385		-1.0
201								0.188	0.452		1.09	-0.042	-0.992	1.402		-1.0
202								0.196	0.45		1.094	-0.044	-0.992	1.398		-1.0
203								0.248	0.436		1.118	-0.055	-0.989	1.371		-1.0
204								0.229	0.441		1.109	-0.051	-0.99	1.381		-1.0
205								0.185	0.453		1.088	-0.041	-0.992	1.404		-1.0
206								0.098	0.478		1.053	-0.023		0.951		-1.0																		0.497		-0.497
207								0.112	0.475		1.06	-0.027		0.944		-1.0																		0.496		-0.496
208								0.091	0.479		1.049	-0.022		0.954		-1.0																		0.497		-0.497
209								0.135	0.47		1.073	-0.033		0.932		-1.0																		0.495		-0.495
210								0.143	0.463		1.068	-0.032		0.929		-1.0																		0.497		-0.497
211								0.206	0.447		1.098	-0.046		0.897		-1.0																		0.496		-0.496
212								0.203	0.448		1.097	-0.045		0.898		-1.0																		0.496		-0.496
213								0.154	0.461		1.073	-0.034		0.923		-1.0																		0.497		-0.497
214								0.18	0.454		1.086	-0.04		0.91		-1.0																		0.496		-0.496
215								0.185	0.452		1.089	-0.041		0.907		-1.0																		0.496		-0.496
216								0.218	0.444		1.104	-0.048		0.891		-1.0																		0.495		-0.495
217								0.117	0.474		1.063	-0.028		0.941		-1.0																		0.496		-0.496
218								0.154	0.465		1.083	-0.037		0.923		-1.0																		0.495		-0.495
219								0.705	0.452	-1.265	0.337	-0.157	1.295	-1.0
220								0.12	-0.404		1.159		-0.12						-0.284		0.129		-1.0
221								0.147	-0.405		1.15		-0.147						-0.258		0.113		-1.0
222								0.157	-0.41		1.153		-0.157						-0.252		0.111		-1.0
223								0.126	0.209		0.06	-0.028	0.963	0.92																				0.72	0.018	-0.72	-1.0
224								0.155	-0.04		0.074	-0.034	1.845	-1.0																				0.919		-0.919
225								0.185	-0.047		0.088	-0.041	1.815	-1.0																				0.904		-0.904
226								0.363	-0.363		0.174	-0.081	1.637	-1.0																				1.081					-1.081
227								0.218	0.205		0.104	-0.048	0.956	0.956																				0.734	-0.021	-0.734	-1.0
228								0.195	0.201		0.093	-0.043	0.921	0.945																				0.707	-0.001	-0.707	-1.0
229								0.173	0.203		0.083	-0.038	0.953	0.926																				0.72	0.005	-0.72	-1.0
230								0.077	-0.022		-0.923	-0.017	0.961	-1.0																												0.962
231								0.667	-0.823		1.152	-0.239	1.333	-1.0					-1.395	0.743
232								0.029	-0.257		0.779	-0.007	-0.264										-1.0																			0.235
233								0.031	-0.258		0.781	-0.007	-0.265										-1.0																			0.234
234								0.021	-0.255		0.771	-0.005	-0.26										-1.0																			0.239
235								0.02	-0.255		0.77	-0.005	-0.26										-1.0																			0.24
236								0.017	-0.254		0.767	-0.004	-0.258										-1.0																			0.241
237								0.016	-0.254		0.766	-0.004	-0.258										-1.0																			0.242
238								0.015	-0.254		0.765	-0.004	-0.257										-1.0																			0.242
239								0.014	-0.253		0.764	-0.003	-0.257										-1.0																			0.243
240								0.248	-0.193	-0.242	0.118	-0.055	0.752					-1.0
241								1.771	0.623	-1.154	0.846	-0.393	1.229		-1.0
242								0.755	-0.666		-0.417	0.61	1.199	0.523	-1.0									-0.778
243								0.155	-0.572		-0.151	0.191	0.845					-1.0						-0.225
244								0.18	-0.452		-0.07	0.116	0.82					-1.0	-0.156
245								0.848	-0.386		-0.263	0.48	1.373	0.39	-1.0				-0.668
246								0.164	-0.457		-0.087	0.128	0.836					-1.0	-0.165
247								0.68	0.926		-2.078	-0.151	1.23	1.15	-1.0										1.798	-2.1
248								0.159	-0.003		-1.074	-0.035	1.082					-1.0							1.03	-1.09
249								2.154	-2.569	-2.238	2.708	-0.431										3.846										-1.0
250								1.568	-1.686	-1.854	2.059	-0.314										2.432			-1.0
251	-1.0							3.63	0.726	-2.188	3.822	-0.726										2.37
252	-1.0							3.24	0.486	-1.937	3.282	-0.486				0.204						2.352
253	-1.0							2.706	0.406	-3.118	4.241	-0.406										3.294
254	-1.0							3.234	0.647	-2.604	4.06	-0.647										2.766
255	-1.0							3.348	0.67	-2.485	3.991	-0.67										2.652
256	-1.0							2.892	2.911	-1.189	1.518	-0.723	1.269	0.92
257	-1.0							2.394	2.948	-1.027	1.257	-0.598	1.093	1.256
258		-1.0						3.342	0.501	-2.441	3.828	-0.501										2.658
259								6.12	0.918	-5.482	7.022	-0.918										5.88																							-1.0
260								0.942	-0.812	-1.011	1.435	-0.188		-1.0								1.058
261						-1.0		1.98	0.396	-1.421	2.812	-0.396										1.02
262								1.406	0.281	-1.524	2.156	-0.281				-1.0						0.594
263								0.992	0.526	-1.302	1.749	-0.198		0.328		-1.0						0.352
264								0.599	0.551	-0.876	1.308	-0.15	0.401																		-1.0
265								8.608	1.722	-15.462	11.835	-1.722										7.392																						-1.0
266	-1.0							3.57	2.994	-2.408	1.537	-0.564	2.43
267								1.194	0.995	-1.799	1.514	-0.189	0.806			-1.0
268								0.736	0.38	-1.259	0.317	-0.116	1.264	-1.0
269	-1.0							2.472	0.41	-3.467	4.566	-0.41										3.528
270							0.24	0.826	-0.501	-1.31	1.797	-0.137		0.121	-1.0							1.21
271							0.211	1.016	-0.757	-1.705	2.262	-0.169		-0.137	-1.0							1.624
272	-1.0					0.421		0.59	1.665		-1.47	-0.118	1.547			1.3
273	-1.0							1.95	4.382	-3.914	0.78	-0.332	4.05
274								1.03	1.124	-1.854	1.376	-0.154	0.97			-1.0
275								0.62	0.473	-1.335	0.257	-0.093	1.38	-1.0
276	-1.0							1.914	4.388	-4.074	0.824	-0.302	4.086
277								1.66	0.722	-1.778	-0.062	-0.382	2.34												-1.0
278								1.67	0.714	-1.767	-0.056	-0.384	2.33												-1.0
279								1.66	0.722	-1.778	-0.062	-0.382	2.34												-1.0
280	-1.0							3.315	3.481	-2.619	1.956	-0.796	2.685
281	-1.0							1.316	2.515		-0.176	-0.314	0.338	0.71		0.86		1.1							0.026
282	-1.0							1.25	2.526		-0.19	-0.298	0.326	0.71		0.86		1.1							0.046
283	-1.0							3.0	3.78	-2.976	1.56	-0.78	3.0
284	-1.0							1.9	4.528	-4.012	0.831	-0.428	4.1
285	-1.0							2.1	4.431	-3.857	1.049	-0.531	3.9
286	-1.0							3.081	3.643	-2.946	1.502	-0.724	2.919
287	-1.0							3.303	3.473	-2.726	1.61	-0.776	2.697
288	-1.0							3.99	0.447	-1.734	3.173	-0.447										2.01
289	-1.0							2.822	-0.398	-2.249	3.724								-0.398			3.178
290								0.634	0.089	-2.316	2.563	-0.089				-1.0						1.366
291								0.363	-0.042	-2.518	2.689					-1.0			-0.042			1.637
292						-1.0		1.592	0.236	-1.83	3.004	-0.236										1.408
293						-1.0		1.314	-0.13	-1.797	2.881								-0.13			1.686
294								0.56	0.537	-1.378	0.253	-0.097	1.44	-1.0
295	-1.0							3.24	3.324	-2.402	1.464	-0.564	2.76
296								0.086	-0.071	-0.404	1.039	-0.015	-0.086										-1.0
297								1.32	0.91	-1.534	0.597	-0.23	1.68		-1.0
298								5.88	7.143	-5.47	1.658	-1.023	6.12
299							-1.0	1.08	1.108	-1.301	-0.512	-0.188	1.92
300								5.88	7.143	-5.47	1.658	-1.023	6.12
301	-1.0							3.083	3.262	-2.646	0.919	-0.345	2.917
302	-1.0							2.683	2.917	-2.314	0.535		3.317						-0.4
303								7.354	5.418	-3.868	1.32	-0.772	4.646
304								7.126	3.634	-1.607	0.981		4.874						-1.24
305								0.086	-0.025		-0.914	-0.019	0.956	-1.0																												0.958
306								0.082	-0.024		-0.918	-0.018	0.958	-1.0																												0.96
307								0.09	-0.026		-0.91	-0.02	0.954	-1.0																												0.956
308								0.086	-0.025		-0.914	-0.019	0.956	-1.0																												0.958
309								0.09	-0.026		-0.91	-0.02	0.954	-1.0																												0.956
310	-1.0							2.734	0.418	-3.092	4.238	-0.418										3.266
311	-1.0							2.77	0.424	-3.053	4.215	-0.424										3.23
312	-1.0							3.129	0.479	-2.672	3.983	-0.479										2.871
313	-1.0							2.956	0.452	-2.856	4.095	-0.452										3.044
314	-1.0							3.284	0.502	-2.507	3.883	-0.502										2.716
315	-1.0							3.251	0.497	-2.542	3.905	-0.497										2.749
316	-1.0							3.24	0.496	-2.553	3.912	-0.496										2.76
317	-1.0							3.388	0.518	-2.396	3.816	-0.518										2.612
318	-1.0							3.339	0.511	-2.448	3.848	-0.511										2.661
319	-1.0							3.152	0.482	-2.647	3.969	-0.482										2.848
320	-1.0							3.424	0.524	-2.358	3.793	-0.524										2.576
321	-1.0							3.409	0.522	-2.374	3.803	-0.522										2.591
322	-1.0							2.977	0.455	-2.833	4.081	-0.455										3.023
323	-1.0							3.133	0.479	-2.667	3.981	-0.479										2.867
324	-1.0							3.016	0.461	-2.792	4.056	-0.461										2.984
325	-1.0							3.152	0.482	-2.647	3.969	-0.482										2.848
326	-1.0							3.328	0.509	-2.46	3.855	-0.509										2.672
327	-1.0							3.212	0.491	-2.583	3.93	-0.491										2.788
328	-1.0							3.76	2.721	-1.234	1.978	-0.94	1.322	0.459
329	-1.0							3.26	3.057	-1.667	1.715	-0.815	1.744	0.498
330	-1.0							2.85	3.416	-2.189	1.499	-0.712	2.256	0.447
331	-1.0							2.73	3.284	-1.868	1.436	-0.682	1.932	0.669
332	-1.0							3.54	2.141	-1.124	0.584		2.46						-0.319
333	-1.0							2.52	-0.227	-2.529	3.896								-0.227			3.48
334	-1.0							2.46	-0.221	-2.611	3.946								-0.221			3.54
335	-1.0							2.614	3.941	-3.166	1.305	-0.623	3.248	0.069
336	-1.0							2.24	4.138	-3.377	1.119	-0.534	3.448	0.156
337	-1.0							2.166	4.217	-3.498	1.082	-0.517	3.566	0.134
338							-1.0	0.939	1.232	-1.425	-0.531	-0.224	1.955	0.053
339							-1.0	0.975	1.196	-1.371	-0.513	-0.233	1.902	0.062
340							-1.0	1.047	1.117	-1.248	-0.477	-0.25	1.781	0.086
341	-1.0							2.807	3.862	-3.105	1.402	-0.67	3.193
342	-1.0							2.935	3.765	-2.973	1.466	-0.7	3.065
343	-1.0							2.923	3.774	-2.985	1.46	-0.697	3.077
344	-1.0							2.947	3.756	-2.961	1.471	-0.703	3.053
345	-1.0							2.983	3.729	-2.924	1.489	-0.711	3.017
346					-1.0			2.393	4.177	-4.032	2.195	-0.571	3.607
347					-1.0			2.613	4.01	-3.805	2.305	-0.623	3.387
348					-1.0			2.906	3.787	-3.503	2.451	-0.693	3.094
349					-1.0			3.342	3.455	-3.053	2.669	-0.797	2.658
350					-1.0			3.283	3.5	-3.114	2.639	-0.783	2.717
351					-1.0			3.752	3.143	-2.631	2.873	-0.895	2.248
352		-1.0						2.794	3.872	-3.118	1.395	-0.666	3.206
353		-1.0						2.885	3.803	-3.024	1.441	-0.688	3.115
354		-1.0						2.834	3.842	-3.077	1.415	-0.676	3.166
355		-1.0						2.923	3.774	-2.985	1.46	-0.697	3.077
356		-1.0						3.007	3.711	-2.899	1.501	-0.717	2.993
357		-1.0						3.03	3.693	-2.875	1.513	-0.723	2.97
358						-1.0		1.19	2.094	-2.272	1.594	-0.284	1.81
359						-1.0		1.305	2.006	-2.154	1.652	-0.311	1.695
360						-1.0		1.386	1.944	-2.07	1.692	-0.331	1.614
361						-1.0		1.189	2.095	-2.274	1.594	-0.284	1.811
362						-1.0		1.283	2.023	-2.176	1.641	-0.306	1.717
363						-1.0		1.493	1.863	-1.96	1.745	-0.356	1.507
364						-1.0		1.683	1.718	-1.764	1.841	-0.401	1.317
365						-1.0		1.088	2.171	-2.377	1.544	-0.26	1.912
366						-1.0		1.476	1.876	-1.978	1.737	-0.352	1.524
367						-1.0		1.556	1.815	-1.895	1.777	-0.371	1.444
368						-1.0		1.705	1.702	-1.741	1.851	-0.407	1.295
369						-1.0		1.402	1.932	-2.054	1.7	-0.334	1.598
370						-1.0		1.553	1.817	-1.898	1.776	-0.37	1.447
371								0.922	1.298	-2.549	-0.539	-0.22	3.078												-1.0
372								1.067	1.187	-2.399	-0.467	-0.255	2.933												-1.0
373								1.136	1.135	-2.329	-0.433	-0.271	2.864												-1.0
374								1.263	1.038	-2.197	-0.369	-0.301	2.737												-1.0
375								1.332	0.985	-2.126	-0.335	-0.318	2.668												-1.0
376								1.478	0.874	-1.975	-0.262	-0.353	2.522												-1.0
377								1.093	1.168	-3.373	-1.454	0.739	3.907																																				-1.0
378								1.486	0.868	-2.967	-1.258	0.646	3.514																																				-1.0
379								1.575	0.801	-2.876	-1.213	0.624	3.425																																				-1.0
380								1.813	0.619	-2.63	-1.094	0.568	3.187																																				-1.0
381								1.85	0.591	-2.592	-1.076	0.559	3.15																																				-1.0
382								2.246	0.289	-2.183	-0.878	0.464	2.754																																				-1.0
383								2.273	0.269	-2.156	-0.865	0.458	2.727																																				-1.0
384								1.749	0.668	-2.696	-1.127	0.583	3.251																																				-1.0
385								1.922	0.536	-2.518	-1.04	0.542	3.078																																				-1.0
386								2.001	0.476	-2.436	-1.001	0.523	2.999																																				-1.0
387								2.331	0.225	-2.096	-0.836	0.444	2.669																																				-1.0
388								0.497	0.622	-1.488	0.248	-0.118	1.503	-1.0
389								0.55	0.581	-1.433	0.275	-0.131	1.45	-1.0
390								0.692	0.473	-1.287	0.345	-0.165	1.308	-1.0
391								0.736	0.44	-1.241	0.367	-0.175	1.264	-1.0
392	-1.0							0.443	2.891		0.221	-0.106	0.014	2.772
393	-1.0							0.477	2.883		0.238	-0.114	0.015	2.754
394	-1.0							0.446	2.89		0.223	-0.106	0.014	2.77
395	-1.0							0.356	2.912		0.178	-0.085	0.011	2.816
396	-1.0							0.225	2.945		0.112	-0.054	0.007	2.884
397	-1.0							0.514	2.874		0.257	-0.123	0.016	2.735
398	-1.0							0.679	2.833		0.339	-0.162	0.021	2.65
399	-1.0							0.645	2.841		0.322	-0.154	0.02	2.667
400	-1.0							0.713	2.825		0.356	-0.17	0.022	2.632
401	-1.0							0.645	2.841		0.322	-0.154	0.02	2.667
402	-1.0							3.438	3.382	-2.454	1.717	-0.82	2.562
403	-1.0							3.623	3.241	-2.263	1.809	-0.864	2.377
404	-1.0							3.798	3.107	-2.082	1.897	-0.906	2.202
405	-1.0							3.793	3.112	-2.088	1.894	-0.905	2.207
406	-1.0							3.922	3.013	-1.955	1.959	-0.935	2.078
407	-1.0							3.937	3.002	-1.939	1.966	-0.939	2.063
408	-1.0							3.307	3.481	-2.589	1.652	-0.789	2.693
409	-1.0							3.671	3.204	-2.214	1.833	-0.876	2.329
410	-1.0							3.651	3.22	-2.235	1.823	-0.871	2.349
411	-1.0							3.774	3.126	-2.107	1.885	-0.9	2.226
412	-1.0							3.89	3.038	-1.988	1.942	-0.928	2.11
413	-1.0							3.749	3.145	-2.133	1.872	-0.894	2.251
414	-1.0							3.37	3.433	-2.524	1.683	-0.804	2.63
415	-1.0							3.447	3.375	-2.445	1.721	-0.822	2.553
416	-1.0							3.55	3.297	-2.339	1.773	-0.847	2.45
417	-1.0							3.698	3.184	-2.186	1.847	-0.882	2.302
418	-1.0							2.847	3.832	-3.064	1.422	-0.679	3.153
419	-1.0							3.23	3.54	-2.668	1.613	-0.77	2.77
420	-1.0							3.379	3.427	-2.515	1.687	-0.806	2.621
421	-1.0							3.587	3.269	-2.301	1.791	-0.855	2.413
422	-1.0							3.018	3.702	-2.888	1.507	-0.72	2.982
423	-1.0							3.16	3.594	-2.741	1.578	-0.754	2.84
424	-1.0							3.37	3.433	-2.524	1.683	-0.804	2.63
425	-1.0							3.527	3.314	-2.362	1.761	-0.841	2.473
426	-1.0							2.782	3.882	-3.131	1.389	-0.663	3.218
427	-1.0							2.911	3.783	-2.998	1.454	-0.694	3.089
428	-1.0							3.14	3.609	-2.762	1.568	-0.749	2.86
429	-1.0							3.007	3.711	-2.899	1.501	-0.717	2.993
430	-1.0							1.804	4.626	-4.139	0.901	-0.43	4.196
431	-1.0							2.158	4.357	-3.774	1.078	-0.515	3.842
432	-1.0							2.286	4.259	-3.642	1.142	-0.545	3.714
433	-1.0							2.591	4.027	-3.328	1.294	-0.618	3.409
434								2.612	-2.517	-1.841	2.548	-0.483										3.388										-1.0
435							-1.0	1.379	-0.745	-1.096	1.233	-0.255										1.621
436								1.839	-1.66	-1.628	1.978	-0.34										2.161			-1.0
437								3.488	-0.355	-1.949	4.061	-0.645										2.512
438	-1.0							3.731	0.69	-2.202	3.926	-0.69										2.269
439								0.935	-0.827	-1.048	1.48	-0.173		-1.0								1.065
440						-1.0		2.169	0.401	-1.292	2.794	-0.401										0.831
441								1.753	0.324	-3.215	3.025	-0.324										2.247																									-1.0
442								1.902	0.352	-3.564	3.942	-0.352										2.098																										-1.0
443								1.29	0.239	-1.687	2.283	-0.239				-1.0						0.71
444								1.709	-2.684	-2.76	2.05	0.684										3.291																											-1.0
445								1.123	-1.792	-1.857	1.376	0.792										1.877																								-1.0
446								1.519	-0.719	-1.454	2.155	-0.281			-1.0							1.481
447								2.157	-0.601	-2.804	2.801	-0.399										1.843													-1.0
448	-1.0							4.026	0.705	-1.837	3.786	-0.705										1.974
449								0.75	-0.869	-1.224	1.588	-0.131		-1.0								1.25
450								1.231	0.215	-1.727	2.323	-0.215				-1.0						0.769
451								0.017	-0.254		0.767	-0.004	-0.258										-1.0																			0.241
452								0.012	-0.253		0.762	-0.003	-0.256										-1.0																			0.244
453								0.017	-0.254		0.767	-0.004	-0.258										-1.0																			0.241
454								0.015	-0.254		0.765	-0.003	-0.257										-1.0																			0.243
455								0.019	-0.255		0.769	-0.005	-0.259										-1.0																			0.24
456								0.012	-0.253		0.762	-0.003	-0.256										-1.0																			0.244
457								0.019	-0.255		0.769	-0.005	-0.259										-1.0																			0.24
458								0.019	-0.255		0.769	-0.005	-0.259										-1.0																			0.24
459								0.012	-0.253		0.762	-0.003	-0.256										-1.0																			0.244
460								0.017	-0.254		0.767	-0.004	-0.258										-1.0																			0.241
461								0.017	-0.254		0.767	-0.004	-0.258										-1.0																			0.241
462								0.017	-0.254		0.767	-0.004	-0.258										-1.0																			0.241
463								0.017	-0.254		0.767	-0.004	-0.258										-1.0																			0.241
464								0.015	-0.254		0.765	-0.003	-0.257										-1.0																			0.243
465								0.012	-0.253		0.762	-0.003	-0.256										-1.0																			0.244
466								0.01	0.002		0.505	-0.002										-0.255	-1.0																			0.245
467								0.015	-0.254		0.765	-0.003	-0.257										-1.0																			0.243
468								0.019	0.005		0.51	-0.005										-0.259	-1.0																			0.24
469								0.015	-0.254		0.766	-0.003	-0.257										-1.0																			0.242
470								0.011	-0.253		0.761	-0.003	-0.255										-1.0																			0.244
471								0.013	-0.253		0.763	-0.003	-0.256										-1.0																			0.243
472								0.014	-0.254		0.764	-0.003	-0.257										-1.0																			0.243
473								0.014	-0.254		0.764	-0.003	-0.257										-1.0																			0.243
474								0.016	-0.254		0.767	-0.004	-0.258										-1.0																			0.242
475								0.014	-0.254		0.764	-0.003	-0.257										-1.0																			0.243
476								0.016	-0.254		0.767	-0.004	-0.258										-1.0																			0.242
477								0.007	-0.252		0.757	-0.002	-0.253										-1.0																			0.246
478								0.011	-0.253		0.761	-0.003	-0.255										-1.0																			0.244
479								0.012	-0.253		0.762	-0.003	-0.256										-1.0																			0.244
480								0.013	-0.253		0.763	-0.003	-0.256										-1.0																			0.243
481								0.014	-0.254		0.764	-0.003	-0.257										-1.0																			0.243
482								0.009	-0.252		0.759	-0.002	-0.254										-1.0																			0.245
483								0.01	-0.253		0.76	-0.002	-0.255										-1.0																			0.245
484								0.01	-0.253		0.76	-0.002	-0.255										-1.0																			0.245
485								0.01	-0.253		0.76	-0.002	-0.255										-1.0																			0.245
486								0.011	-0.253		0.761	-0.003	-0.255										-1.0																			0.244
487								0.013	-0.253		0.763	-0.003	-0.256										-1.0																			0.243
488								0.013	-0.253		0.763	-0.003	-0.256										-1.0																			0.243
489								0.014	-0.254		0.764	-0.003	-0.257										-1.0																			0.243
490								0.015	-0.254		0.766	-0.003	-0.257										-1.0																			0.242
491								0.015	-0.253		0.765	-0.003	-0.257										-1.0																			0.242
492								0.013	-0.253		0.764	-0.003	-0.256										-1.0																			0.243
493								0.015	-0.253		0.765	-0.003	-0.257										-1.0																			0.242
494								0.014	-0.253		0.765	-0.003	-0.257										-1.0																			0.243
495								0.016	-0.254		0.767	-0.004	-0.258										-1.0																			0.242
496								0.014	-0.253		0.764	-0.003	-0.256										-1.0																			0.243
497								0.014	-0.253		0.765	-0.003	-0.257										-1.0																			0.243
498								0.016	-0.254		0.766	-0.004	-0.258										-1.0																			0.242
499								0.017	-0.254		0.767	-0.004	-0.258										-1.0																			0.241
500								0.015	-0.253		0.765	-0.003	-0.257										-1.0																			0.242
501								0.017	-0.254		0.767	-0.004	-0.258										-1.0																			0.241
502								0.016	-0.254		0.767	-0.004	-0.258										-1.0																			0.242
503								0.016	-0.254		0.767	-0.004	-0.258										-1.0																			0.242
[truncated: 7 more columns]
