# Supplementary material for: Thermodynamic dissipation constrains metabolic versatility of unicellular growth
Source: Nat Commun. 2025 Sep 29;16:8543. doi: 10.1038/s41467-025-62975-5 (PMC12480764; doi:10.1038/s41467-025-62975-5)
Supplement: Supplementary file 5 — Supplementary Data 3 [file 41467_2025_62975_MOESM5_ESM.csv]

Entry	Microbe	Growth rate (1/h)	Temperature (K)	pH	Mode	Substrates	Products	Heat per biomass measured (kJ/Cmol)	Carbon source	Carbon source formula	Electron donor	Electron donor formula	Electron acceptor	Electron acceptor formula	Electron acceptor type	Biomass composition provided	Carbon balance	Reference
0	Escherichia coli	0.89	310.15	n.a.	batch	['C6H12O6', 'O2', 'NH4+1']	['CH1.8O0.5N0.2', 'H+1', 'H2O', 'CHO3-1', 'C2H3O2-1']	n.a.	glucose	C6H12O6	glucose	C6H12O6	oxygen	O2	oxygen	no	n.a.	Andersen (1980)
1	Escherichia coli	0.52	310.15	n.a.	batch	['O2', 'NH4+1', 'C3H5O3-1']	['CH1.8O0.5N0.2', 'H+1', 'H2O', 'CHO3-1', 'C2H3O2-1']	n.a.	lactate	C3H5O3-1	lactate	C3H5O3-1	oxygen	O2	oxygen	no	n.a.	Andersen (1980)
2	Escherichia coli	0.3	310.15	n.a.	batch	['O2', 'NH4+1', 'C2H3O2-1']	['CH1.8O0.5N0.2', 'H+1', 'H2O', 'CHO3-1']	n.a.	acetate	C2H3O2-1	acetate	C2H3O2-1	oxygen	O2	oxygen	no	n.a.	Andersen (1980)
3	Escherichia coli	0.69	310.15	n.a.	batch	['C6H12O6 (galactose)', 'O2', 'NH4+1']	['CH1.8O0.5N0.2', 'H+1', 'H2O', 'CHO3-1', 'C2H3O2-1']	n.a.	galactose	C6H12O6 (galactose)	galactose	C6H12O6 (galactose)	oxygen	O2	oxygen	no	n.a.	Andersen (1980)
4	Escherichia coli	0.38	310.15	n.a.	batch	['C6H12O6 (mannose)', 'O2', 'NH4+1']	['CH1.8O0.5N0.2', 'H+1', 'H2O', 'CHO3-1']	n.a.	mannose	C6H12O6 (mannose)	mannose	C6H12O6 (mannose)	oxygen	O2	oxygen	no	n.a.	Andersen (1980)
5	Escherichia coli	0.87	310.15	n.a.	batch	['C3H8O3', 'O2', 'NH4+1']	['CH1.8O0.5N0.2', 'H+1', 'H2O', 'CHO3-1', 'C2H3O2-1']	n.a.	glycerol	C3H8O3	glycerol	C3H8O3	oxygen	O2	oxygen	no	n.a.	Andersen (1980)
6	Escherichia coli	0.48	310.15	n.a.	batch	['C3H3O3-1', 'O2', 'H2O', 'NH4+1']	['CH1.8O0.5N0.2', 'H+1', 'CHO3-1', 'C2H3O2-1']	n.a.	pyruvate	C3H3O3-1	pyruvate	C3H3O3-1	oxygen	O2	oxygen	no	n.a.	Andersen (1980)
7	Escherichia coli	0.36	310.15	n.a.	batch	['O2', 'H2O', 'NH4+1', 'C4H4O4-2']	['CH1.8O0.5N0.2', 'H+1', 'CHO3-1']	n.a.	succinate	C4H4O4-2	succinate	C4H4O4-2	oxygen	O2	oxygen	no	n.a.	Andersen (1980)
8	Escherichia coli	0.36	310.15	n.a.	batch	['O2', 'H2O', 'NH4+1', 'C4H2O4-2']	['CH1.8O0.5N0.2', 'H+1', 'CHO3-1']	n.a.	fumarate	C4H2O4-2	fumarate	C4H2O4-2	oxygen	O2	oxygen	no	n.a.	Andersen (1980)
9	Escherichia coli	0.21	310.15	n.a.	batch	['O2', 'H2O', 'NH4+1', 'C2H3O3-1']	['CH1.8O0.5N0.2', 'H+1', 'CHO3-1']	n.a.	glycolate	C2H3O3-1	glycolate	C2H3O3-1	oxygen	O2	oxygen	no	n.a.	Andersen (1980)
10	Desulfovibrio vulgaris Madison	n.a.	308.15	n.a.	batch	['H+1', 'NH4+1', 'CHO3-1', 'C2H3O2-1', 'H2', 'SO4-2']	['CH1.8O0.5N0.2', 'H2O', 'HS-1']	n.a.	acetate	C2H3O2-1	hydrogen	H2	sulfate	SO4-2	inorganic	no	n.a.	Badziong (1978)a
11	Desulfovibrio vulgaris Marburg	0.15	308.15	n.a.	batch	['H+1', 'NH4+1', 'CHO3-1', 'C2H3O2-1', 'H2', 'SO4-2']	['CH1.8O0.5N0.2', 'H2O', 'HS-1']	n.a.	acetate	C2H3O2-1	hydrogen	H2	sulfate	SO4-2	inorganic	no	n.a.	Badziong (1978)
12	Desulfovibrio vulgaris Marburg	n.a.	310.15	n.a.	batch	['H+1', 'NH4+1', 'CHO3-1', 'C2H3O2-1', 'H2', 'SO4-2']	['CH1.8O0.5N0.2', 'H2O', 'HS-1']	n.a.	acetate	C2H3O2-1	hydrogen	H2	sulfate	SO4-2	inorganic	no	n.a.	Badziong (1978)a
13	Desulfovibrio vulgaris Marburg	0.2	310.15	n.a.	batch	['H+1', 'NH4+1', 'CHO3-1', 'C2H3O2-1', 'H2', 'SO4-2']	['CH1.8O0.5N0.2', 'H2O', 'HS-1']	n.a.	acetate	C2H3O2-1	hydrogen	H2	sulfate	SO4-2	inorganic	no	n.a.	Brandis (1981)
14	Desulfovibrio vulgaris hildenborough	0.11	310.15	n.a.	batch	['H+1', 'NH4+1', 'CHO3-1', 'C2H3O2-1', 'H2', 'SO4-2']	['CH1.8O0.5N0.2', 'H2O', 'HS-1']	n.a.	acetate	C2H3O2-1	hydrogen	H2	sulfate	SO4-2	inorganic	no	n.a.	Brandis (1981)
15	Desulfovibrio gigas	n.a.	310.15	n.a.	batch	['H+1', 'NH4+1', 'CHO3-1', 'C2H3O2-1', 'H2', 'SO4-2']	['CH1.8O0.5N0.2', 'H2O', 'HS-1']	n.a.	acetate	C2H3O2-1	hydrogen	H2	sulfate	SO4-2	inorganic	no	n.a.	Brandis (1981)
16	Desulfovibrio sp. G11	0.07	310.15	n.a.	batch	['H+1', 'NH4+1', 'CHO3-1', 'C2H3O2-1', 'H2', 'SO4-2']	['CH1.8O0.5N0.2', 'H2O', 'HS-1']	n.a.	acetate	C2H3O2-1	hydrogen	H2	sulfate	SO4-2	inorganic	no	n.a.	Brandis (1981)
17	Methanobacterium formicicum	0.08	311.15	n.a.	chemostat	['H+1', 'H2O', 'NH4+1', 'CHO2-1']	['CH1.8O0.5N0.2', 'CHO3-1', 'CH4']	n.a.	formate	CHO2-1	formate	CHO2-1	formate	CHO2-1	organic	no	n.a.	Chua (1983)
18	Methanosarcina sp. MSTA-1	0.036	328.15	n.a.	batch	['H+1', 'H2O', 'NH4+1', 'C2H3O2-1']	['CH1.8O0.5N0.2', 'CHO3-1', 'CH4']	n.a.	acetate	C2H3O2-1	acetate	C2H3O2-1	acetate	C2H3O2-1	organic	no	n.a.	Clarens (1990)
19	Methanosarcina sp. MSTA-1	0.054	328.15	n.a.	batch	['H+1', 'H2O', 'NH4+1', 'C2H3O2-1']	['CH1.8O0.5N0.2', 'CHO3-1', 'CH4']	n.a.	acetate	C2H3O2-1	acetate	C2H3O2-1	acetate	C2H3O2-1	organic	no	n.a.	Clarens (1990)
20	Methanosarcina sp. MSTA-1	0.055	328.15	n.a.	batch	['H+1', 'H2O', 'NH4+1', 'C2H3O2-1']	['CH1.8O0.5N0.2', 'CHO3-1', 'CH4']	n.a.	acetate	C2H3O2-1	acetate	C2H3O2-1	acetate	C2H3O2-1	organic	no	n.a.	Clarens (1990)
21	Methanosarcina sp. MSTA-1	0.049	328.15	n.a.	batch	['H+1', 'H2O', 'NH4+1', 'C2H3O2-1']	['CH1.8O0.5N0.2', 'CHO3-1', 'CH4']	n.a.	acetate	C2H3O2-1	acetate	C2H3O2-1	acetate	C2H3O2-1	organic	no	n.a.	Clarens (1990)
22	Methanosarcina sp. MSTA-1	0.008	303.15	n.a.	batch	['H+1', 'H2O', 'NH4+1', 'C2H3O2-1']	['CH1.8O0.5N0.2', 'CHO3-1', 'CH4']	n.a.	acetate	C2H3O2-1	acetate	C2H3O2-1	acetate	C2H3O2-1	organic	no	n.a.	Clarens (1990)
23	Methanosarcina sp. MSTA-1	0.015	313.15	n.a.	batch	['H+1', 'H2O', 'NH4+1', 'C2H3O2-1']	['CH1.8O0.5N0.2', 'CHO3-1', 'CH4']	n.a.	acetate	C2H3O2-1	acetate	C2H3O2-1	acetate	C2H3O2-1	organic	no	n.a.	Clarens (1990)
24	Methanosarcina sp. MSTA-1	0.06	328.15	n.a.	batch	['H+1', 'H2O', 'NH4+1', 'C2H3O2-1']	['CH1.8O0.5N0.2', 'CHO3-1', 'CH4']	n.a.	acetate	C2H3O2-1	acetate	C2H3O2-1	acetate	C2H3O2-1	organic	no	n.a.	Clarens (1990)
25	Methanosarcina sp. MSTA-1	0.012	335.15	n.a.	batch	['H+1', 'H2O', 'NH4+1', 'C2H3O2-1']	['CH1.8O0.5N0.2', 'CHO3-1', 'CH4']	n.a.	acetate	C2H3O2-1	acetate	C2H3O2-1	acetate	C2H3O2-1	organic	no	n.a.	Clarens (1990)
26	Methanosarcina sp. MSTA-1	0.01	338.15	n.a.	batch	['H+1', 'H2O', 'NH4+1', 'C2H3O2-1']	['CH1.8O0.5N0.2', 'CHO3-1', 'CH4']	n.a.	acetate	C2H3O2-1	acetate	C2H3O2-1	acetate	C2H3O2-1	organic	no	n.a.	Clarens (1990)
27	Methanosarcina sp. MSTA-1	0.049	338.15	6.5	batch	['H+1', 'H2O', 'NH4+1', 'C2H3O2-1']	['CH1.8O0.5N0.2', 'CHO3-1', 'CH4']	n.a.	acetate	C2H3O2-1	acetate	C2H3O2-1	acetate	C2H3O2-1	organic	no	n.a.	Clarens (1990)
28	Methanosarcina sp. MSTA-1	0.05	338.15	7.0	batch	['H+1', 'H2O', 'NH4+1', 'C2H3O2-1']	['CH1.8O0.5N0.2', 'CHO3-1', 'CH4']	n.a.	acetate	C2H3O2-1	acetate	C2H3O2-1	acetate	C2H3O2-1	organic	no	n.a.	Clarens (1990)
29	Methanosarcina sp. MSTA-1	0.049	338.15	7.5	batch	['H+1', 'H2O', 'NH4+1', 'C2H3O2-1']	['CH1.8O0.5N0.2', 'CHO3-1', 'CH4']	n.a.	acetate	C2H3O2-1	acetate	C2H3O2-1	acetate	C2H3O2-1	organic	no	n.a.	Clarens (1990)
30	Methanosarcina sp. MSTA-1	0.04	338.15	8.0	batch	['H+1', 'H2O', 'NH4+1', 'C2H3O2-1']	['CH1.8O0.5N0.2', 'CHO3-1', 'CH4']	n.a.	acetate	C2H3O2-1	acetate	C2H3O2-1	acetate	C2H3O2-1	organic	no	n.a.	Clarens (1990)
31	Clostridium butyricum	0.19	308.15	6.5	chemostat	['C6H12O6', 'NH4+1', 'H2']	['CH1.8O0.5N0.2', 'H+1', 'H2O', 'CHO3-1', 'C2H3O2-1', 'C4H7O2-1']	n.a.	glucose	C6H12O6	glucose	C6H12O6	glucose	C6H12O6	organic	no	n.a.	Crabbendam (1985)
32	Clostridium butyricum	0.2	308.15	6.0	chemostat	['C6H12O6', 'H2O', 'NH4+1']	['CH1.8O0.5N0.2', 'H+1', 'C2H3O2-1', 'CO2', 'H2', 'C4H7O2-1']	n.a.	glucose	C6H12O6	glucose	C6H12O6	glucose	C6H12O6	organic	no	n.a.	Crabbendam (1985)
33	Clostridium butyricum	0.2	308.15	6.0	chemostat	['C6H12O6', 'H2O', 'NH4+1']	['CH1.8O0.5N0.2', 'H+1', 'C2H3O2-1', 'CO2', 'H2', 'C4H7O2-1']	n.a.	glucose	C6H12O6	glucose	C6H12O6	glucose	C6H12O6	organic	no	n.a.	Crabbendam (1985)
34	Clostridium butyricum	0.2	308.15	6.0	chemostat	['C6H12O6', 'H2O', 'NH4+1']	['CH1.8O0.5N0.2', 'H+1', 'C2H3O2-1', 'CO2', 'H2', 'C4H7O2-1']	n.a.	glucose	C6H12O6	glucose	C6H12O6	glucose	C6H12O6	organic	no	n.a.	Crabbendam (1985)
35	Clostridium butyricum	0.2	308.15	6.0	chemostat	['C6H12O6', 'NH4+1']	['CH1.8O0.5N0.2', 'H+1', 'H2O', 'C2H3O2-1', 'CO2', 'H2', 'C4H7O2-1']	n.a.	glucose	C6H12O6	glucose	C6H12O6	glucose	C6H12O6	organic	no	n.a.	Crabbendam (1985)
36	Clostridium butyricum	0.2	308.15	6.0	chemostat	['C6H12O6', 'NH4+1', 'H2']	['CH1.8O0.5N0.2', 'H+1', 'H2O', 'C2H3O2-1', 'CO2', 'C4H7O2-1']	n.a.	glucose	C6H12O6	glucose	C6H12O6	glucose	C6H12O6	organic	no	n.a.	Crabbendam (1985)
37	Clostridium butyricum	0.19	308.15	7.0	chemostat	['C6H12O6', 'H2O', 'NH4+1']	['CH1.8O0.5N0.2', 'H+1', 'CHO3-1', 'C2H3O2-1', 'H2', 'C4H7O2-1']	n.a.	glucose	C6H12O6	glucose	C6H12O6	glucose	C6H12O6	organic	no	n.a.	Crabbendam (1985)
38	Clostridium butyricum	0.2	308.15	6.0	chemostat	['C6H12O6', 'NH4+1']	['CH1.8O0.5N0.2', 'H+1', 'H2O', 'C2H3O2-1', 'CO2', 'H2', 'C4H7O2-1']	n.a.	glucose	C6H12O6	glucose	C6H12O6	glucose	C6H12O6	organic	no	n.a.	Crabbendam (1985)
39	Clostridium butyricum	0.19	308.15	6.0	chemostat	['C6H12O6', 'NH4+1']	['CH1.8O0.5N0.2', 'H+1', 'H2O', 'C2H3O2-1', 'CO2', 'H2', 'C4H7O2-1']	n.a.	glucose	C6H12O6	glucose	C6H12O6	glucose	C6H12O6	organic	no	n.a.	Crabbendam (1985)
40	Clostridium butyricum	0.19	308.15	5.5	chemostat	['C6H12O6', 'NH4+1']	['CH1.8O0.5N0.2', 'H+1', 'H2O', 'C2H3O2-1', 'CO2', 'H2', 'C4H7O2-1']	n.a.	glucose	C6H12O6	glucose	C6H12O6	glucose	C6H12O6	organic	no	n.a.	Crabbendam (1985)
41	Clostridium butyricum	0.07	308.15	6.0	chemostat	['C6H12O6', 'NH4+1']	['CH1.8O0.5N0.2', 'H+1', 'H2O', 'C2H3O2-1', 'CO2', 'H2', 'C4H7O2-1']	n.a.	glucose	C6H12O6	glucose	C6H12O6	glucose	C6H12O6	organic	no	n.a.	Crabbendam (1985)
42	Clostridium butyricum	0.07	308.15	4.9	chemostat	['C6H12O6', 'NH4+1']	['CH1.8O0.5N0.2', 'H+1', 'H2O', 'C2H3O2-1', 'CO2', 'H2', 'C4H7O2-1', 'C4H10O']	n.a.	glucose	C6H12O6	glucose	C6H12O6	glucose	C6H12O6	organic	no	n.a.	Crabbendam (1985)
43	Clostridium butyricum	0.2	308.15	6.0	chemostat	['C6H12O6', 'NH4+1']	['CH1.8O0.5N0.2', 'H+1', 'H2O', 'C2H3O2-1', 'CO2', 'H2', 'C4H7O2-1']	n.a.	glucose	C6H12O6	glucose	C6H12O6	glucose	C6H12O6	organic	no	0.95	Crabbendam (1985)
44	Clostridium butyricum	0.2	308.15	6.0	chemostat	['C6H12O6', 'NH4+1']	['CH1.8O0.5N0.2', 'H+1', 'H2O', 'C2H3O2-1', 'C2H6O', 'CO2', 'H2', 'C4H7O2-1', 'C4H10O']	n.a.	glucose	C6H12O6	glucose	C6H12O6	glucose	C6H12O6	organic	no	0.87	Crabbendam (1985)
45	Clostridium butyricum	0.2	308.15	6.0	chemostat	['C6H12O6', 'NH4+1']	['CH1.8O0.5N0.2', 'H+1', 'H2O', 'C2H3O2-1', 'C3H5O3-1', 'C2H6O', 'CO2', 'H2', 'C4H7O2-1']	n.a.	glucose	C6H12O6	glucose	C6H12O6	glucose	C6H12O6	organic	no	0.94	Crabbendam (1985)
46	Clostridium butyricum	0.2	308.15	6.0	chemostat	['C6H12O6', 'NH4+1', 'H2']	['CH1.8O0.5N0.2', 'H+1', 'H2O', 'C2H3O2-1', 'C3H5O3-1', 'C2H6O', 'CO2', 'C4H7O2-1']	n.a.	glucose	C6H12O6	glucose	C6H12O6	glucose	C6H12O6	organic	no	0.89	Crabbendam (1985)
47	Clostridium butyricum	0.2	308.15	6.0	chemostat	['C6H12O6', 'H2O', 'NH4+1']	['CH1.8O0.5N0.2', 'H+1', 'C2H3O2-1', 'C2H6O', 'CO2', 'H2', 'C4H7O2-1', 'C4H10O']	n.a.	glucose	C6H12O6	glucose	C6H12O6	glucose	C6H12O6	organic	no	0.87	Crabbendam (1985)
48	Clostridium butyricum	0.2	308.15	6.0	chemostat	['C6H12O6', 'H2O', 'NH4+1']	['CH1.8O0.5N0.2', 'H+1', 'C2H3O2-1', 'CO2', 'H2', 'C4H7O2-1']	n.a.	glucose	C6H12O6	glucose	C6H12O6	glucose	C6H12O6	organic	no	0.92	Crabbendam (1985)
49	Pseudomonas oxalaticus	0.15	303.15	7.5	chemostat	['H+1', 'O2', 'H2O', 'NH4+1', 'C2O4-2']	['CH1.8O0.5N0.2', 'CHO3-1']	n.a.	oxalate	C2O4-2	oxalate	C2O4-2	oxygen	O2	oxygen	yes	n.a.	Dijkhuizen (1977)
50	Pseudomonas oxalaticus	0.1	303.15	7.5	chemostat	['H+1', 'O2', 'NH4+1', 'CHO2-1']	['CH1.8O0.5N0.2', 'H2O', 'CHO3-1']	n.a.	formate	CHO2-1	formate	CHO2-1	oxygen	O2	oxygen	yes	n.a.	Dijkhuizen (1977)
51	Geobacter sulfurreducens	0.05	303.15	n.a.	chemostat	['H2O', 'NH4+1', 'C2H3O2-1', 'C4H2O4-2']	['CH1.8O0.5N0.2', 'H+1', 'CHO3-1', 'C4H4O4-2', 'C4H4O5-2']	n.a.	acetate	C2H3O2-1	acetate	C2H3O2-1	fumarate	C4H2O4-2	organic	no	n.a.	Esteve-Nunez (2005)
52	Pseudomonas sp. M-27	0.08	305.15	6.8	chemostat	['H+1', 'O2', 'NH4+1', 'CHO2-1']	['CH1.8O0.5N0.2', 'H2O', 'CHO3-1']	n.a.	formate	CHO2-1	formate	CHO2-1	oxygen	O2	oxygen	no	n.a.	Goldberg (1976)
53	Pseudomonas AM-1	0.06	305.15	6.8	chemostat	['H+1', 'O2', 'NH4+1', 'CHO2-1']	['CH1.8O0.5N0.2', 'H2O', 'CHO3-1']	n.a.	formate	CHO2-1	formate	CHO2-1	oxygen	O2	oxygen	no	n.a.	Goldberg (1976)
54	Pseudomonas sp. 135	0.08	305.15	6.8	chemostat	['H+1', 'O2', 'NH4+1', 'CHO2-1']	['CH1.8O0.5N0.2', 'H2O', 'CHO3-1']	n.a.	formate	CHO2-1	formate	CHO2-1	oxygen	O2	oxygen	no	n.a.	Goldberg (1976)
55	Pseudomonas sp.1	0.12	305.15	6.8	chemostat	['H+1', 'O2', 'NH4+1', 'CHO2-1']	['CH1.8O0.5N0.2', 'H2O', 'CHO3-1']	n.a.	formate	CHO2-1	formate	CHO2-1	oxygen	O2	oxygen	no	n.a.	Goldberg (1976)
56	Pseudomonas rosea	0.08	305.15	6.8	chemostat	['H+1', 'O2', 'NH4+1', 'CHO2-1']	['CH1.8O0.5N0.2', 'H2O', 'CHO3-1']	n.a.	formate	CHO2-1	formate	CHO2-1	oxygen	O2	oxygen	no	n.a.	Goldberg (1976)
57	Pseudomonas sp.1	0.11	305.15	6.8	chemostat	['O2', 'NH4+1', 'CH2O']	['CH1.8O0.5N0.2', 'H+1', 'H2O', 'CHO3-1']	n.a.	formaldehyde	CH2O	formaldehyde	CH2O	oxygen	O2	oxygen	no	n.a.	Goldberg (1976)
58	Pseudomonas sp. 135	0.07	305.15	6.8	chemostat	['O2', 'NH4+1', 'CH2O']	['CH1.8O0.5N0.2', 'H+1', 'H2O', 'CHO3-1']	n.a.	formaldehyde	CH2O	formaldehyde	CH2O	oxygen	O2	oxygen	no	n.a.	Goldberg (1976)
59	Pseudomonas AM-1	0.08	305.15	6.8	chemostat	['O2', 'NH4+1', 'CH2O']	['CH1.8O0.5N0.2', 'H+1', 'H2O', 'CHO3-1']	n.a.	formaldehyde	CH2O	formaldehyde	CH2O	oxygen	O2	oxygen	no	n.a.	Goldberg (1976)
60	Pseudomonas sp. M-27	0.09	305.15	6.8	chemostat	['O2', 'NH4+1', 'CH2O']	['CH1.8O0.5N0.2', 'H+1', 'H2O', 'CHO3-1']	n.a.	formaldehyde	CH2O	formaldehyde	CH2O	oxygen	O2	oxygen	no	n.a.	Goldberg (1976)
61	Pseudomonas rosea	0.08	305.15	6.8	chemostat	['O2', 'NH4+1', 'CH2O']	['CH1.8O0.5N0.2', 'H+1', 'H2O', 'CHO3-1']	n.a.	formaldehyde	CH2O	formaldehyde	CH2O	oxygen	O2	oxygen	no	n.a.	Goldberg (1976)
62	Pseudomonas sp. 135	0.09	305.15	6.8	chemostat	['O2', 'CH3NH3+1']	['CH1.8O0.5N0.2', 'H+1', 'H2O', 'NH4+1', 'CHO3-1']	n.a.	methylamine	CH3NH3+1	methylamine	CH3NH3+1	oxygen	O2	oxygen	no	n.a.	Goldberg (1976)
63	Pseudomonas AM-1	0.05	305.15	6.8	chemostat	['O2', 'CH3NH3+1']	['CH1.8O0.5N0.2', 'H+1', 'H2O', 'NH4+1', 'CHO3-1']	n.a.	methylamine	CH3NH3+1	methylamine	CH3NH3+1	oxygen	O2	oxygen	no	n.a.	Goldberg (1976)
64	Pseudomonas rosea	0.08	305.15	6.8	chemostat	['O2', 'CH3NH3+1']	['CH1.8O0.5N0.2', 'H+1', 'H2O', 'NH4+1', 'CHO3-1']	n.a.	methylamine	CH3NH3+1	methylamine	CH3NH3+1	oxygen	O2	oxygen	no	n.a.	Goldberg (1976)
65	Pseudomonas C	0.3	305.15	6.8	chemostat	['O2', 'NH4+1', 'CH4O']	['CH1.8O0.5N0.2', 'H+1', 'H2O', 'CHO3-1']	n.a.	methanol	CH4O	methanol	CH4O	oxygen	O2	oxygen	no	n.a.	Goldberg (1976)
66	Pseudomonas methylotropa	0.4	305.15	6.8	chemostat	['O2', 'NH4+1', 'CH4O']	['CH1.8O0.5N0.2', 'H+1', 'H2O', 'CHO3-1']	n.a.	methanol	CH4O	methanol	CH4O	oxygen	O2	oxygen	no	n.a.	Goldberg (1976)
67	Methylomonas methanolica	0.33	305.15	6.8	chemostat	['O2', 'NH4+1', 'CH4O']	['CH1.8O0.5N0.2', 'H+1', 'H2O', 'CHO3-1']	n.a.	methanol	CH4O	methanol	CH4O	oxygen	O2	oxygen	no	n.a.	Goldberg (1976)
68	Pseudomonas sp.1	0.14	305.15	6.8	chemostat	['O2', 'NH4+1', 'CH4O']	['CH1.8O0.5N0.2', 'H+1', 'H2O', 'CHO3-1']	n.a.	methanol	CH4O	methanol	CH4O	oxygen	O2	oxygen	no	n.a.	Goldberg (1976)
69	Pseudomonas sp. 135	0.1	305.15	6.8	chemostat	['O2', 'NH4+1', 'CH4O']	['CH1.8O0.5N0.2', 'H+1', 'H2O', 'CHO3-1']	n.a.	methanol	CH4O	methanol	CH4O	oxygen	O2	oxygen	no	n.a.	Goldberg (1976)
70	Pseudomonas AM-1	0.056	305.15	6.8	chemostat	['O2', 'NH4+1', 'CH4O']	['CH1.8O0.5N0.2', 'H+1', 'H2O', 'CHO3-1']	n.a.	methanol	CH4O	methanol	CH4O	oxygen	O2	oxygen	no	n.a.	Goldberg (1976)
71	Pseudomonas sp. M-27	0.08	305.15	6.8	chemostat	['O2', 'NH4+1', 'CH4O']	['CH1.8O0.5N0.2', 'H+1', 'H2O', 'CHO3-1']	n.a.	methanol	CH4O	methanol	CH4O	oxygen	O2	oxygen	no	n.a.	Goldberg (1976)
72	Pseudomonas rosea	0.12	305.15	6.8	chemostat	['O2', 'NH4+1', 'CH4O']	['CH1.8O0.5N0.2', 'H+1', 'H2O', 'CHO3-1']	n.a.	methanol	CH4O	methanol	CH4O	oxygen	O2	oxygen	no	n.a.	Goldberg (1976)
73	Pseudomonas fluorescens	0.53	308.15	7.0	batch	['C6H12O6', 'O2', 'NH4+1']	['CH1.8O0.5N0.2', 'H+1', 'H2O', 'CHO3-1']	n.a.	glucose	C6H12O6	glucose	C6H12O6	oxygen	O2	oxygen	no	n.a.	Hernandez (1967)
74	Pseudomonas fluorescens	0.87	308.15	7.0	batch	['O2', 'NH4+1', 'C3H5O3-1']	['CH1.8O0.5N0.2', 'H+1', 'H2O', 'CHO3-1']	n.a.	lactate	C3H5O3-1	lactate	C3H5O3-1	oxygen	O2	oxygen	no	n.a.	Hernandez (1967)
75	Pseudomonas fluorescens	0.77	308.15	7.0	batch	['O2', 'NH4+1', 'C2H3O2-1']	['CH1.8O0.5N0.2', 'H+1', 'H2O', 'CHO3-1']	n.a.	acetate	C2H3O2-1	acetate	C2H3O2-1	oxygen	O2	oxygen	no	n.a.	Hernandez (1967)
76	Pseudomonas fluorescens	0.33	308.15	7.0	batch	['O2', 'NH4+1', 'C2H6O']	['CH1.8O0.5N0.2', 'H+1', 'H2O', 'CHO3-1']	n.a.	ethanol	C2H6O	ethanol	C2H6O	oxygen	O2	oxygen	no	n.a.	Hernandez (1967)
77	Pseudomonas fluorescens	0.99	308.15	7.0	batch	['O2', 'H2O', 'NH4+1', 'C4H4O5-2']	['CH1.8O0.5N0.2', 'H+1', 'CHO3-1']	n.a.	malate	C4H4O5-2	malate	C4H4O5-2	oxygen	O2	oxygen	no	n.a.	Hernandez (1967)
78	Pseudomonas fluorescens	0.35	308.15	7.0	batch	['O2', 'H2O', 'NH4+1', 'C6H5O7-3']	['CH1.8O0.5N0.2', 'H+1', 'CHO3-1']	n.a.	citrate	C6H5O7-3	citrate	C6H5O7-3	oxygen	O2	oxygen	no	n.a.	Hernandez (1967)
79	Candida utilis	0.301	308.15	5.5	batch	['C6H12O6', 'O2', 'NH4+1']	['CH1.8O0.5N0.2', 'H+1', 'H2O', 'CO2']	n.a.	glucose	C6H12O6	glucose	C6H12O6	oxygen	O2	oxygen	no	n.a.	Hernandez (1967)
80	Candida utilis	0.301	308.15	5.5	batch	['H+1', 'O2', 'NH4+1', 'C2H3O2-1']	['CH1.8O0.5N0.2', 'H2O', 'CO2']	n.a.	acetate	C2H3O2-1	acetate	C2H3O2-1	oxygen	O2	oxygen	no	n.a.	Hernandez (1967)
81	Candida utilis	0.2	308.15	5.5	batch	['O2', 'NH4+1', 'C2H6O']	['CH1.8O0.5N0.2', 'H+1', 'H2O', 'CO2']	n.a.	ethanol	C2H6O	ethanol	C2H6O	oxygen	O2	oxygen	no	n.a.	Hernandez (1967)
82	Clostridium pasteurianum	0.09	310.15	7.5	chemostat	['C6H12O6', 'H2O', 'NH4+1']	['CH1.8O0.5N0.2', 'H+1', 'CHO3-1', 'C2H3O2-1', 'C2H6O', 'CHO2-1', 'H2', 'C4H7O2-1', 'C4H10O']	n.a.	glucose	C6H12O6	glucose	C6H12O6	glucose	C6H12O6	organic	no	0.968	Heyndrickx (1991)
83	Clostridium pasteurianum	0.09	310.15	7.0	chemostat	['C6H12O6', 'H2O', 'NH4+1']	['CH1.8O0.5N0.2', 'H+1', 'CHO3-1', 'C2H3O2-1', 'C2H6O', 'CHO2-1', 'H2', 'C4H7O2-1', 'C4H10O']	n.a.	glucose	C6H12O6	glucose	C6H12O6	glucose	C6H12O6	organic	no	0.987	Heyndrickx (1991)
84	Clostridium pasteurianum	0.09	310.15	6.0	chemostat	['C6H12O6', 'H2O', 'NH4+1']	['CH1.8O0.5N0.2', 'H+1', 'C2H3O2-1', 'C2H6O', 'CHO2-1', 'CO2', 'H2', 'C4H7O2-1', 'C4H10O']	n.a.	glucose	C6H12O6	glucose	C6H12O6	glucose	C6H12O6	organic	no	0.972	Heyndrickx (1991)
85	Clostridium pasteurianum	0.09	310.15	6.0	chemostat	['C6H12O6', 'NH4+1']	['CH1.8O0.5N0.2', 'H+1', 'H2O', 'C2H3O2-1', 'C2H6O', 'CHO2-1', 'CO2', 'H2', 'C4H7O2-1', 'C4H10O']	n.a.	glucose	C6H12O6	glucose	C6H12O6	glucose	C6H12O6	organic	no	0.969	Heyndrickx (1991)
86	Clostridium pasteurianum	0.09	310.15	5.0	chemostat	['C6H12O6', 'NH4+1']	['CH1.8O0.5N0.2', 'H+1', 'H2O', 'C2H3O2-1', 'C2H6O', 'CHO2-1', 'CO2', 'H2', 'C4H7O2-1', 'C4H10O']	n.a.	glucose	C6H12O6	glucose	C6H12O6	glucose	C6H12O6	organic	no	0.892	Heyndrickx (1991)
87	Clostridium pasteurianum	0.082	310.15	6.0	chemostat	['C6H12O6', 'H2O', 'NH4+1']	['CH1.8O0.5N0.2', 'H+1', 'C2H3O2-1', 'C2H6O', 'CHO2-1', 'CO2', 'H2', 'C4H7O2-1', 'C4H10O']	n.a.	glucose	C6H12O6	glucose	C6H12O6	glucose	C6H12O6	organic	no	0.972	Heyndrickx (1991)
88	Clostridium pasteurianum	0.082	310.15	6.0	chemostat	['C6H12O6', 'H2O', 'NH4+1']	['CH1.8O0.5N0.2', 'H+1', 'C2H3O2-1', 'C2H6O', 'CHO2-1', 'CO2', 'H2', 'C4H7O2-1', 'C4H10O']	n.a.	glucose	C6H12O6	glucose	C6H12O6	glucose	C6H12O6	organic	no	0.94	Heyndrickx (1991)
89	Clostridium pasteurianum	0.082	310.15	6.0	chemostat	['C6H12O6', 'H2O', 'NH4+1']	['CH1.8O0.5N0.2', 'H+1', 'C2H3O2-1', 'C2H6O', 'CHO2-1', 'CO2', 'H2', 'C4H7O2-1']	n.a.	glucose	C6H12O6	glucose	C6H12O6	glucose	C6H12O6	organic	no	0.847	Heyndrickx (1991)
90	Clostridium pasteurianum	0.082	310.15	6.0	chemostat	['C6H12O6', 'NH4+1']	['CH1.8O0.5N0.2', 'H+1', 'H2O', 'C2H3O2-1', 'C2H6O', 'CHO2-1', 'CO2', 'H2', 'C4H7O2-1', 'C4H10O']	n.a.	glucose	C6H12O6	glucose	C6H12O6	glucose	C6H12O6	organic	no	0.805	Heyndrickx (1991)
91	Methanothrix soehngeni Opfikon	0.01	310.15	7.5	batch	['H+1', 'H2O', 'NH4+1', 'C2H3O2-1']	['CH1.8O0.5N0.2', 'CHO3-1', 'CH4']	n.a.	acetate	C2H3O2-1	acetate	C2H3O2-1	acetate	C2H3O2-1	organic	no	n.a.	Huser (1982)
92	Desulfobacter postgatei	0.03	305.15	7.1	batch	['H+1', 'NH4+1', 'C2H3O2-1', 'SO4-2']	['CH1.8O0.5N0.2', 'H2O', 'CHO3-1', 'HS-1']	n.a.	acetate	C2H3O2-1	acetate	C2H3O2-1	sulfate	SO4-2	inorganic	no	n.a.	Ingvorsen (1984) 2
93	Desulfobacter postgatei D.A41	0.02	303.15	7.0	chemostat	['NH4+1', 'C2H6O', 'SO4-2']	['CH1.8O0.5N0.2', 'H+1', 'H2O', 'CHO3-1', 'C2H3O2-1', 'HS-1']	n.a.	ethanol	C2H6O	ethanol	C2H6O	sulfate	SO4-2	inorganic	no	n.a.	Laanbroek (1994)
94	Desulfovibrio baculatus H.L21	0.02	303.15	7.0	chemostat	['NH4+1', 'C2H6O', 'SO4-2']	['CH1.8O0.5N0.2', 'H+1', 'H2O', 'C2H3O2-1', 'HS-1']	n.a.	ethanol	C2H6O	ethanol	C2H6O	sulfate	SO4-2	inorganic	no	n.a.	Laanbroek (1994)
95	Desulfococcus propoinicus	0.02	303.15	7.0	chemostat	['NH4+1', 'C2H6O', 'SO4-2']	['CH1.8O0.5N0.2', 'H+1', 'H2O', 'C2H3O2-1', 'HS-1']	n.a.	ethanol	C2H6O	ethanol	C2H6O	sulfate	SO4-2	inorganic	no	n.a.	Laanbroek (1994)
96	Clostridium beijerinckii	n.a.	308.15	7.2	batch	['C6H12O6', 'H2O', 'NH4+1']	['CH1.8O0.5N0.2', 'H+1', 'CHO3-1', 'C2H3O2-1', 'H2', 'C4H7O2-1', 'C4H10O']	n.a.	glucose	C6H12O6	glucose	C6H12O6	glucose	C6H12O6	organic	no	n.a.	Lin (2007)
97	Clostridium butyricum	n.a.	308.15	7.2	batch	['C6H12O6', 'H2O', 'NH4+1']	['CH1.8O0.5N0.2', 'H+1', 'CHO3-1', 'C2H3O2-1', 'H2', 'C4H7O2-1', 'C3H5O2-1']	n.a.	glucose	C6H12O6	glucose	C6H12O6	glucose	C6H12O6	organic	no	n.a.	Lin (2007)
98	Clostridium acetobutylicum	n.a.	308.15	7.2	batch	['C6H12O6', 'H2O', 'NH4+1']	['CH1.8O0.5N0.2', 'H+1', 'CHO3-1', 'C2H3O2-1', 'C3H5O3-1', 'C2H6O', 'CHO2-1', 'H2', 'C4H7O2-1']	n.a.	glucose	C6H12O6	glucose	C6H12O6	glucose	C6H12O6	organic	no	n.a.	Lin (2007)
99	Clostridium tyrobutyricum	n.a.	308.15	7.2	batch	['C6H12O6', 'H2O', 'NH4+1']	['CH1.8O0.5N0.2', 'H+1', 'CHO3-1', 'C2H3O2-1', 'H2', 'C4H7O2-1']	n.a.	glucose	C6H12O6	glucose	C6H12O6	glucose	C6H12O6	organic	no	n.a.	Lin (2007)
100	Clostridium sporogenes	0.27	310.15	7.0	chemostat	['C6H12O6', 'NH4+1']	['CH1.8O0.5N0.2', 'H+1', 'H2O', 'CHO3-1', 'C2H3O2-1', 'C2H6O', 'CHO2-1', 'C4H7O2-1', 'C4H10O']	n.a.	glucose	C6H12O6	glucose	C6H12O6	glucose	C6H12O6	organic	no	0.92	Lovitt (1987)
101	Clostridium sporogenes	0.095	310.15	7.0	chemostat	['C6H12O6', 'NH4+1']	['CH1.8O0.5N0.2', 'H+1', 'H2O', 'CHO3-1', 'C2H3O2-1', 'C2H6O', 'CHO2-1', 'C4H7O2-1', 'C4H10O']	n.a.	glucose	C6H12O6	glucose	C6H12O6	glucose	C6H12O6	organic	no	1.14	Lovitt (1987)
102	Clostridium sporogenes	0.133	310.15	7.0	chemostat	['C6H12O6', 'NH4+1']	['CH1.8O0.5N0.2', 'H+1', 'H2O', 'CHO3-1', 'C2H3O2-1', 'C2H6O', 'CHO2-1', 'C4H7O2-1', 'C4H10O']	n.a.	glucose	C6H12O6	glucose	C6H12O6	glucose	C6H12O6	organic	no	0.93	Lovitt (1987)
103	Clostridium sporogenes	0.163	310.15	7.0	chemostat	['C6H12O6', 'NH4+1']	['CH1.8O0.5N0.2', 'H+1', 'H2O', 'CHO3-1', 'C2H3O2-1', 'C2H6O', 'CHO2-1', 'C4H7O2-1', 'C4H10O']	n.a.	glucose	C6H12O6	glucose	C6H12O6	glucose	C6H12O6	organic	no	1.02	Lovitt (1987)
104	Clostridium sporogenes	0.2	310.15	7.0	chemostat	['C6H12O6', 'NH4+1']	['CH1.8O0.5N0.2', 'H+1', 'H2O', 'CHO3-1', 'C2H3O2-1', 'C2H6O', 'CHO2-1', 'C4H7O2-1', 'C4H10O']	n.a.	glucose	C6H12O6	glucose	C6H12O6	glucose	C6H12O6	organic	no	0.94	Lovitt (1987)
105	Clostridium sporogenes	0.225	310.15	7.0	chemostat	['C6H12O6', 'NH4+1']	['CH1.8O0.5N0.2', 'H+1', 'H2O', 'CHO3-1', 'C2H3O2-1', 'C2H6O', 'CHO2-1', 'C4H7O2-1', 'C4H10O']	n.a.	glucose	C6H12O6	glucose	C6H12O6	glucose	C6H12O6	organic	no	1.11	Lovitt (1987)
106	Clostridium sporogenes	0.246	310.15	7.0	chemostat	['C6H12O6', 'NH4+1']	['CH1.8O0.5N0.2', 'H+1', 'H2O', 'CHO3-1', 'C2H3O2-1', 'C2H6O', 'CHO2-1', 'C4H7O2-1', 'C4H10O']	n.a.	glucose	C6H12O6	glucose	C6H12O6	glucose	C6H12O6	organic	no	1.03	Lovitt (1987)
107	Pseudomonas sp.	n.a.	303.15	7.0	batch	['O2', 'NH4+1', 'C2H3O2-1']	['CH1.8O0.5N0.2', 'H+1', 'H2O', 'CHO3-1']	n.a.	acetate	C2H3O2-1	acetate	C2H3O2-1	oxygen	O2	oxygen	no	n.a.	Mayberry (1967)
108	Pseudomonas sp.	n.a.	303.15	7.0	batch	['O2', 'H2O', 'NH4+1', 'C4H4O4-2']	['CH1.8O0.5N0.2', 'H+1', 'CHO3-1']	n.a.	succinate	C4H4O4-2	succinate	C4H4O4-2	oxygen	O2	oxygen	no	n.a.	Mayberry (1967)
109	Shewanella algae BrY	n.a.	308.15	7.4	batch	['H+1', 'NH4+1', 'C4H4O4-2', 'MnO2']	['CH1.8O0.5N0.2', 'H2O', 'C4H2O4-2', 'Mn+2']	n.a.	succinate	C4H4O4-2	succinate	C4H4O4-2	manganese dioxide	MnO2	inorganic	no	n.a.	Myers (1988)
110	Methanothrix concilli GP6	0.03	308.15	7.3	batch	['H+1', 'H2O', 'NH4+1', 'C2H3O2-1']	['CH1.8O0.5N0.2', 'CHO3-1', 'CH4']	n.a.	acetate	C2H3O2-1	acetate	C2H3O2-1	acetate	C2H3O2-1	organic	no	n.a.	Patel (1984)
111	Methanothrix concilli GP6	n.a.	308.15	7.3	batch	['H+1', 'H2O', 'NH4+1', 'C2H3O2-1']	['CH1.8O0.5N0.2', 'CHO3-1', 'CH4']	n.a.	acetate	C2H3O2-1	acetate	C2H3O2-1	acetate	C2H3O2-1	organic	no	n.a.	Patel (1984)
112	Acetobacterium woodi	0.03	303.15	7.2	chemostat	['NH4+1', 'CHO3-1', 'C3H5O3-1', 'H2']	['CH1.8O0.5N0.2', 'H+1', 'H2O', 'C2H3O2-1']	n.a.	lactate	C3H5O3-1	lactate	C3H5O3-1	lactate	C3H5O3-1	organic	no	n.a.	Peters (1998)
113	Acetobacterium woodi	0.007	303.15	7.2	chemostat	['NH4+1', 'CHO3-1', 'C3H5O3-1', 'H2']	['CH1.8O0.5N0.2', 'H+1', 'H2O', 'C2H3O2-1']	n.a.	lactate	C3H5O3-1	lactate	C3H5O3-1	lactate	C3H5O3-1	organic	no	n.a.	Peters (1998)
114	Acetobacterium woodi	0.01	303.15	7.2	chemostat	['NH4+1', 'CHO3-1', 'C3H5O3-1', 'H2']	['CH1.8O0.5N0.2', 'H+1', 'H2O', 'C2H3O2-1']	n.a.	lactate	C3H5O3-1	lactate	C3H5O3-1	lactate	C3H5O3-1	organic	no	n.a.	Peters (1998)
115	Acetobacterium woodi	0.017	303.15	7.2	chemostat	['NH4+1', 'CHO3-1', 'C3H5O3-1', 'H2']	['CH1.8O0.5N0.2', 'H+1', 'H2O', 'C2H3O2-1']	n.a.	lactate	C3H5O3-1	lactate	C3H5O3-1	lactate	C3H5O3-1	organic	no	n.a.	Peters (1998)
116	Acetobacterium woodi	0.025	303.15	7.2	chemostat	['NH4+1', 'CHO3-1', 'C3H5O3-1', 'H2']	['CH1.8O0.5N0.2', 'H+1', 'H2O', 'C2H3O2-1']	n.a.	lactate	C3H5O3-1	lactate	C3H5O3-1	lactate	C3H5O3-1	organic	no	n.a.	Peters (1998)
117	Acetobacterium woodi	0.017	303.15	7.2	chemostat	['NH4+1', 'CHO3-1', 'C3H5O3-1', 'H2']	['CH1.8O0.5N0.2', 'H+1', 'H2O', 'C2H3O2-1']	n.a.	lactate	C3H5O3-1	lactate	C3H5O3-1	lactate	C3H5O3-1	organic	no	n.a.	Peters (1998)
118	Acetobacterium woodi	0.017	303.15	7.2	chemostat	['NH4+1', 'C3H5O3-1']	['CH1.8O0.5N0.2', 'H+1', 'H2O', 'CHO3-1', 'C2H3O2-1', 'H2']	n.a.	lactate	C3H5O3-1	lactate	C3H5O3-1	lactate	C3H5O3-1	organic	no	n.a.	Peters (1998)
119	Acetobacterium woodi	0.017	303.15	7.2	chemostat	['H2O', 'NH4+1', 'C3H5O3-1']	['CH1.8O0.5N0.2', 'H+1', 'CHO3-1', 'C2H3O2-1', 'H2']	n.a.	lactate	C3H5O3-1	lactate	C3H5O3-1	lactate	C3H5O3-1	organic	no	n.a.	Peters (1998)
120	Acetobacterium woodi	0.012	298.15	7.2	chemostat	['NH4+1', 'CHO3-1', 'C3H5O3-1', 'H2']	['CH1.8O0.5N0.2', 'H+1', 'H2O', 'C2H3O2-1']	n.a.	lactate	C3H5O3-1	lactate	C3H5O3-1	lactate	C3H5O3-1	organic	no	n.a.	Peters (1998)
121	Acetobacterium woodi	0.02	303.15	7.2	chemostat	['H+1', 'NH4+1', 'CHO3-1', 'H2']	['CH1.8O0.5N0.2', 'H2O', 'C2H3O2-1']	n.a.	bicarbonate	CHO3-1	hydrogen	H2	bicarbonate	CHO3-1	carbon dioxide	no	n.a.	Peters (1998)
122	Acetobacterium woodi	0.007	303.15	7.2	chemostat	['H+1', 'NH4+1', 'CHO3-1', 'H2']	['CH1.8O0.5N0.2', 'H2O', 'C2H3O2-1']	n.a.	bicarbonate	CHO3-1	hydrogen	H2	bicarbonate	CHO3-1	carbon dioxide	no	n.a.	Peters (1998)
123	Acetobacterium woodi	0.012	303.15	7.2	chemostat	['H+1', 'NH4+1', 'CHO3-1', 'H2']	['CH1.8O0.5N0.2', 'H2O', 'C2H3O2-1']	n.a.	bicarbonate	CHO3-1	hydrogen	H2	bicarbonate	CHO3-1	carbon dioxide	no	n.a.	Peters (1998)
124	Acetobacterium woodi	0.017	303.15	7.2	chemostat	['H+1', 'NH4+1', 'CHO3-1', 'H2']	['CH1.8O0.5N0.2', 'H2O', 'C2H3O2-1']	n.a.	bicarbonate	CHO3-1	hydrogen	H2	bicarbonate	CHO3-1	carbon dioxide	no	n.a.	Peters (1998)
125	Acetobacterium woodi	0.012	298.15	7.2	chemostat	['H+1', 'NH4+1', 'CHO3-1', 'H2']	['CH1.8O0.5N0.2', 'H2O', 'C2H3O2-1']	n.a.	bicarbonate	CHO3-1	hydrogen	H2	bicarbonate	CHO3-1	carbon dioxide	no	n.a.	Peters (1998)
126	Desulfuromonas acetoxidans	n.a.	301.15	7.8	batch	['H2O', 'NH4+1', 'C2H3O2-1', 'S0 (s)']	['CH1.8O0.5N0.2', 'H+1', 'CHO3-1', 'HS-1']	n.a.	acetate	C2H3O2-1	acetate	C2H3O2-1	sulfur (rhombic)	S0 (s)	inorganic	no	n.a.	Pfennig (1976)
127	Desulfuromonas acetoxidans	n.a.	301.15	7.8	batch	['H2O', 'NH4+1', 'C2H3O2-1', 'S0 (s)']	['CH1.8O0.5N0.2', 'H+1', 'CHO3-1', 'HS-1']	n.a.	acetate	C2H3O2-1	acetate	C2H3O2-1	sulfur (rhombic)	S0 (s)	inorganic	no	n.a.	Pfennig (1976)
128	Desulfuromonas acetoxidans	n.a.	301.15	7.8	batch	['H2O', 'NH4+1', 'C2H3O2-1', 'S0 (s)']	['CH1.8O0.5N0.2', 'H+1', 'CHO3-1', 'HS-1']	n.a.	acetate	C2H3O2-1	acetate	C2H3O2-1	sulfur (rhombic)	S0 (s)	inorganic	no	n.a.	Pfennig (1976)
129	Desulfuromonas acetoxidans	n.a.	301.15	7.8	batch	['H2O', 'NH4+1', 'C2H3O2-1', 'S0 (s)']	['CH1.8O0.5N0.2', 'H+1', 'CHO3-1', 'HS-1']	n.a.	acetate	C2H3O2-1	acetate	C2H3O2-1	sulfur (rhombic)	S0 (s)	inorganic	no	n.a.	Pfennig (1976)
130	Desulfuromonas acetoxidans	n.a.	301.15	7.8	batch	['H2O', 'NH4+1', 'C2H3O2-1', 'S0 (s)']	['CH1.8O0.5N0.2', 'H+1', 'CHO3-1', 'HS-1']	n.a.	acetate	C2H3O2-1	acetate	C2H3O2-1	sulfur (rhombic)	S0 (s)	inorganic	no	n.a.	Pfennig (1976)
131	Desulfuromonas acetoxidans	n.a.	301.15	7.8	batch	['H2O', 'NH4+1', 'C2H6O', 'S0 (s)']	['CH1.8O0.5N0.2', 'H+1', 'CHO3-1', 'HS-1']	n.a.	ethanol	C2H6O	ethanol	C2H6O	sulfur (rhombic)	S0 (s)	inorganic	no	n.a.	Pfennig (1976)
132	Desulfuromonas acetoxidans	n.a.	301.15	7.8	batch	['H2O', 'NH4+1', 'C2H6O', 'S0 (s)']	['CH1.8O0.5N0.2', 'H+1', 'CHO3-1', 'HS-1']	n.a.	ethanol	C2H6O	ethanol	C2H6O	sulfur (rhombic)	S0 (s)	inorganic	no	n.a.	Pfennig (1976)
133	Desulfuromonas acetoxidans	n.a.	301.15	7.8	batch	['H2O', 'NH4+1', 'C2H6O', 'S0 (s)']	['CH1.8O0.5N0.2', 'H+1', 'CHO3-1', 'HS-1']	n.a.	ethanol	C2H6O	ethanol	C2H6O	sulfur (rhombic)	S0 (s)	inorganic	no	n.a.	Pfennig (1976)
134	Methanospirillum hungatei JF1	0.05	310.15	6.7	batch	['H+1', 'NH4+1', 'CHO3-1', 'H2']	['CH1.8O0.5N0.2', 'H2O', 'CH4']	n.a.	bicarbonate	CHO3-1	hydrogen	H2	bicarbonate	CHO3-1	carbon dioxide	no	n.a.	Robinson (1984)
135	Methanospirillum hungatei JF1	0.05	310.15	6.7	batch	['H+1', 'NH4+1', 'CHO3-1', 'H2']	['CH1.8O0.5N0.2', 'H2O', 'CH4']	n.a.	bicarbonate	CHO3-1	hydrogen	H2	bicarbonate	CHO3-1	carbon dioxide	no	n.a.	Robinson (1984)
136	Desulfuromonas acetoxidans	0.01	303.15	7.2	batch	['H+1', 'NH4+1', 'C2H3O2-1', 'MnO2']	['CH1.8O0.5N0.2', 'H2O', 'CHO3-1', 'Mn+2']	n.a.	acetate	C2H3O2-1	acetate	C2H3O2-1	manganese dioxide	MnO2	inorganic	no	n.a.	Roden (1993)
137	Pseudomonas oxalaticus	0.2	303.15	7.4	chemostat	['H+1', 'O2', 'H2O', 'NH4+1', 'C2O4-2']	['CH1.8O0.5N0.2', 'CHO3-1']	n.a.	oxalate	C2O4-2	oxalate	C2O4-2	oxygen	O2	oxygen	no	n.a.	Rutgers (1989)
138	Pseudomonas oxalaticus	0.2	303.15	7.4	chemostat	['H+1', 'O2', 'NH4+1', 'CHO2-1']	['CH1.8O0.5N0.2', 'H2O', 'CHO3-1']	n.a.	formate	CHO2-1	formate	CHO2-1	oxygen	O2	oxygen	no	n.a.	Rutgers (1989)
139	Pseudomonas oxalaticus	0.2	303.15	7.4	chemostat	['O2', 'NH4+1', 'C2H6O']	['CH1.8O0.5N0.2', 'H+1', 'H2O', 'CHO3-1']	n.a.	ethanol	C2H6O	ethanol	C2H6O	oxygen	O2	oxygen	no	n.a.	Rutgers (1989)
140	Pseudomonas oxalaticus	0.2	303.15	7.4	chemostat	['O2', 'NH4+1', 'C2H3O2-1']	['CH1.8O0.5N0.2', 'H+1', 'H2O', 'CHO3-1']	n.a.	acetate	C2H3O2-1	acetate	C2H3O2-1	oxygen	O2	oxygen	no	n.a.	Rutgers (1989)
141	Pseudomonas oxalaticus	0.2	303.15	7.4	chemostat	['O2', 'H2O', 'NH4+1', 'C6H5O7-3']	['CH1.8O0.5N0.2', 'H+1', 'CHO3-1']	n.a.	citrate	C6H5O7-3	citrate	C6H5O7-3	oxygen	O2	oxygen	no	n.a.	Rutgers (1989)
142	Pseudomonas oxalaticus	0.2	303.15	7.4	chemostat	['O2', 'H2O', 'NH4+1', 'C4H4O4-2']	['CH1.8O0.5N0.2', 'H+1', 'CHO3-1']	n.a.	succinate	C4H4O4-2	succinate	C4H4O4-2	oxygen	O2	oxygen	no	n.a.	Rutgers (1989)
143	Pseudomonas oxalaticus	0.2	303.15	7.4	chemostat	['C6H12O6 (fructose)', 'O2', 'NH4+1']	['CH1.8O0.5N0.2', 'H+1', 'H2O', 'CHO3-1']	n.a.	fructose	C6H12O6 (fructose)	fructose	C6H12O6 (fructose)	oxygen	O2	oxygen	no	n.a.	Rutgers (1989)
144	Pseudomonas oxalaticus	0.2	303.15	7.4	chemostat	['C3H8O3', 'O2', 'NH4+1']	['CH1.8O0.5N0.2', 'H+1', 'H2O', 'CHO3-1']	n.a.	glycerol	C3H8O3	glycerol	C3H8O3	oxygen	O2	oxygen	no	n.a.	Rutgers (1989)
145	Anaeromyxobacter dehalogenans	n.a.	308.15	7.1	batch	['H+1', 'C2H3O2-1', 'NO3-1']	['CH1.8O0.5N0.2', 'H2O', 'NH4+1', 'CHO3-1']	n.a.	acetate	C2H3O2-1	acetate	C2H3O2-1	nitrate	NO3-1	inorganic	no	n.a.	Sanford (2007)
146	Desulfosporomusa polytropa STP3	n.a.	301.15	n.a.	batch	['NH4+1', 'C3H5O3-1']	['CH1.8O0.5N0.2', 'H+1', 'H2O', 'CHO3-1', 'C2H3O2-1']	n.a.	lactate	C3H5O3-1	lactate	C3H5O3-1	lactate	C3H5O3-1	organic	no	n.a.	Sass (2004)
147	Desulfosporomusa polytropa STP3	n.a.	301.15	n.a.	batch	['NH4+1', 'C3H5O3-1', 'SO4-2']	['CH1.8O0.5N0.2', 'H+1', 'H2O', 'CHO3-1', 'C2H3O2-1', 'H2S']	n.a.	lactate	C3H5O3-1	lactate	C3H5O3-1	sulfate	SO4-2	inorganic	no	n.a.	Sass (2004)
148	Desulfosporomusa polytropa STP11	n.a.	301.15	n.a.	batch	['NH4+1', 'C3H5O3-1']	['CH1.8O0.5N0.2', 'H+1', 'H2O', 'CHO3-1', 'C2H3O2-1', 'C3H5O2-1']	n.a.	lactate	C3H5O3-1	lactate	C3H5O3-1	lactate	C3H5O3-1	organic	no	n.a.	Sass (2004)
149	Desulfosporomusa polytropa STP11	n.a.	301.15	n.a.	batch	['NH4+1', 'C3H5O3-1', 'SO4-2']	['CH1.8O0.5N0.2', 'H+1', 'H2O', 'CHO3-1', 'C2H3O2-1', 'C4H4O4-2', 'C3H5O2-1', 'H2S']	n.a.	lactate	C3H5O3-1	lactate	C3H5O3-1	sulfate	SO4-2	inorganic	no	n.a.	Sass (2004)
150	Methanobacterium formicicum JF1	0.08	313.15	n.a.	batch	['H+1', 'NH4+1', 'CHO3-1', 'H2']	['CH1.8O0.5N0.2', 'H2O', 'CH4']	n.a.	bicarbonate	CHO3-1	hydrogen	H2	bicarbonate	CHO3-1	carbon dioxide	no	n.a.	Schauer (1980)
151	Methanobacterium formicicum	0.06	310.15	7.6	batch	['H+1', 'H2O', 'NH4+1', 'CHO2-1']	['CH1.8O0.5N0.2', 'CHO3-1', 'CH4']	n.a.	formate	CHO2-1	formate	CHO2-1	formate	CHO2-1	organic	no	n.a.	Schauer (1980)
152	Methanosarcina barkeri 227	n.a.	310.15	7.0	batch	['H+1', 'H2O', 'NH4+1', 'C2H3O2-1']	['CH1.8O0.5N0.2', 'CHO3-1', 'CH4']	n.a.	acetate	C2H3O2-1	acetate	C2H3O2-1	acetate	C2H3O2-1	organic	no	n.a.	Smith (1978)
153	Methanosarcina barkeri 227	n.a.	310.15	7.0	batch	['H+1', 'H2O', 'NH4+1', 'C2H3O2-1']	['CH1.8O0.5N0.2', 'CHO3-1', 'CH4']	n.a.	acetate	C2H3O2-1	acetate	C2H3O2-1	acetate	C2H3O2-1	organic	no	n.a.	Smith (1978)
154	Methanosarcina barkeri 227	n.a.	310.15	7.0	batch	['H+1', 'H2O', 'NH4+1', 'C2H3O2-1']	['CH1.8O0.5N0.2', 'CHO3-1', 'CH4']	n.a.	acetate	C2H3O2-1	acetate	C2H3O2-1	acetate	C2H3O2-1	organic	no	n.a.	Smith (1978)
155	Methanosarcina barkeri 227	n.a.	310.15	7.0	batch	['H+1', 'H2O', 'NH4+1', 'C2H3O2-1']	['CH1.8O0.5N0.2', 'CHO3-1', 'CH4']	n.a.	acetate	C2H3O2-1	acetate	C2H3O2-1	acetate	C2H3O2-1	organic	no	n.a.	Smith (1978)
156	Methanosarcina barkeri 227	n.a.	310.15	7.0	batch	['H+1', 'H2O', 'NH4+1', 'C2H3O2-1']	['CH1.8O0.5N0.2', 'CHO3-1', 'CH4']	n.a.	acetate	C2H3O2-1	acetate	C2H3O2-1	acetate	C2H3O2-1	organic	no	n.a.	Smith (1978)
157	Methanosarcina barkeri 227	n.a.	310.15	7.0	batch	['H+1', 'H2O', 'NH4+1', 'C2H3O2-1']	['CH1.8O0.5N0.2', 'CHO3-1', 'CH4']	n.a.	acetate	C2H3O2-1	acetate	C2H3O2-1	acetate	C2H3O2-1	organic	no	n.a.	Smith (1978)
158	Methanosarcina barkeri 227	n.a.	310.15	7.0	batch	['H+1', 'H2O', 'NH4+1', 'C2H3O2-1']	['CH1.8O0.5N0.2', 'CHO3-1', 'CH4']	n.a.	acetate	C2H3O2-1	acetate	C2H3O2-1	acetate	C2H3O2-1	organic	no	n.a.	Smith (1978)
159	Methanosarcina barkeri 227	n.a.	310.15	7.0	batch	['NH4+1', 'CH4O']	['CH1.8O0.5N0.2', 'H+1', 'H2O', 'CHO3-1', 'CH4']	n.a.	methanol	CH4O	methanol	CH4O	methanol	CH4O	organic	no	n.a.	Smith (1978)
160	Methanosarcina barkeri 227	n.a.	310.15	7.0	batch	['NH4+1', 'CH4O']	['CH1.8O0.5N0.2', 'H+1', 'H2O', 'CHO3-1', 'CH4']	n.a.	methanol	CH4O	methanol	CH4O	methanol	CH4O	organic	no	n.a.	Smith (1978)
161	Methanosarcina barkeri 227	n.a.	310.15	7.0	batch	['NH4+1', 'CH4O']	['CH1.8O0.5N0.2', 'H+1', 'H2O', 'CHO3-1', 'CH4']	n.a.	methanol	CH4O	methanol	CH4O	methanol	CH4O	organic	no	n.a.	Smith (1978)
162	Methanosarcina barkeri 227	n.a.	310.15	7.0	batch	['NH4+1', 'CH4O']	['CH1.8O0.5N0.2', 'H+1', 'H2O', 'CHO3-1', 'CH4']	n.a.	methanol	CH4O	methanol	CH4O	methanol	CH4O	organic	no	n.a.	Smith (1978)
163	Methanosarcina barkeri 227	n.a.	310.15	7.0	batch	['NH4+1', 'CH4O']	['CH1.8O0.5N0.2', 'H+1', 'H2O', 'CHO3-1', 'CH4']	n.a.	methanol	CH4O	methanol	CH4O	methanol	CH4O	organic	no	n.a.	Smith (1978)
164	Methanosarcina barkeri 227	n.a.	310.15	7.0	batch	['NH4+1', 'CH4O']	['CH1.8O0.5N0.2', 'H+1', 'H2O', 'CHO3-1', 'CH4']	n.a.	methanol	CH4O	methanol	CH4O	methanol	CH4O	organic	no	n.a.	Smith (1978)
165	Methanobacterium bryanti MOH	0.012	310.15	7.0	batch	['H+1', 'NH4+1', 'CHO3-1', 'H2']	['CH1.8O0.5N0.2', 'H2O', 'CH4']	n.a.	bicarbonate	CHO3-1	hydrogen	H2	bicarbonate	CHO3-1	carbon dioxide	no	n.a.	Zehnder (1977)
166	Methanosarcina barkeri MS	0.06	310.15	n.a.	batch	['H+1', 'NH4+1', 'CHO3-1', 'H2']	['CH1.8O0.5N0.2', 'H2O', 'CH4']	n.a.	bicarbonate	CHO3-1	hydrogen	H2	bicarbonate	CHO3-1	carbon dioxide	no	n.a.	Weimer (1978)
167	Methanosarcina barkeri MS	0.07	310.15	n.a.	batch	['NH4+1', 'CH4O']	['CH1.8O0.5N0.2', 'H+1', 'H2O', 'CHO3-1', 'CH4']	n.a.	methanol	CH4O	methanol	CH4O	methanol	CH4O	organic	no	n.a.	Weimer (1978)
168	Desulfococcus multivorans	n.a.	301.15	7.2	batch	['NH4+1', 'C4H7O2-1', 'SO4-2']	['CH1.8O0.5N0.2', 'H+1', 'H2O', 'CHO3-1', 'HS-1']	n.a.	butyrate	C4H7O2-1	butyrate	C4H7O2-1	sulfate	SO4-2	inorganic	no	n.a.	Stieb (1989)
169	Desulfococcus multivorans	n.a.	301.15	7.2	batch	['NH4+1', 'C4H7O2-1', 'SO4-2']	['CH1.8O0.5N0.2', 'H+1', 'H2O', 'CHO3-1', 'HS-1']	n.a.	butyrate	C4H7O2-1	butyrate	C4H7O2-1	sulfate	SO4-2	inorganic	no	n.a.	Stieb (1989)
170	Desulfococcus multivorans	n.a.	301.15	7.2	batch	['H+1', 'NH4+1', 'C2H3O2-1', 'SO4-2']	['CH1.8O0.5N0.2', 'H2O', 'CHO3-1', 'HS-1']	n.a.	acetate	C2H3O2-1	acetate	C2H3O2-1	sulfate	SO4-2	inorganic	no	n.a.	Stieb (1989)
171	Desulfococcus multivorans	n.a.	301.15	7.2	batch	['H+1', 'NH4+1', 'C2H3O2-1', 'SO4-2']	['CH1.8O0.5N0.2', 'H2O', 'CHO3-1', 'HS-1']	n.a.	acetate	C2H3O2-1	acetate	C2H3O2-1	sulfate	SO4-2	inorganic	no	n.a.	Stieb (1989)
172	Desulfococcus multivorans	n.a.	301.15	7.2	batch	['H+1', 'NH4+1', 'C2H3O2-1', 'SO4-2']	['CH1.8O0.5N0.2', 'H2O', 'CHO3-1', 'HS-1']	n.a.	acetate	C2H3O2-1	acetate	C2H3O2-1	sulfate	SO4-2	inorganic	no	n.a.	Stieb (1989)
173	Desulfococcus multivorans	n.a.	301.15	7.2	batch	['NH4+1', 'C4H7O2-1', 'SO4-2', 'C3H5O2-1']	['CH1.8O0.5N0.2', 'H+1', 'H2O', 'CHO3-1', 'HS-1']	n.a.	propionate	C3H5O2-1	propionate	C3H5O2-1	sulfate	SO4-2	inorganic	no	n.a.	Stieb (1989)
174	Desulfococcus multivorans	n.a.	301.15	7.2	batch	['NH4+1', 'SO4-2', 'C3H5O2-1']	['CH1.8O0.5N0.2', 'H+1', 'H2O', 'CHO3-1', 'HS-1', 'C4H7O2-1']	n.a.	propionate	C3H5O2-1	propionate	C3H5O2-1	sulfate	SO4-2	inorganic	no	n.a.	Stieb (1989)
175	Desulfococcus multivorans	n.a.	301.15	7.2	batch	['NH4+1', 'C4H7O2-1', 'SO4-2']	['CH1.8O0.5N0.2', 'H+1', 'H2O', 'CHO3-1', 'HS-1']	n.a.	butyrate	C4H7O2-1	butyrate	C4H7O2-1	sulfate	SO4-2	inorganic	no	n.a.	Stieb (1989)
176	Desulfococcus multivorans	n.a.	301.15	7.2	batch	['NH4+1', 'C4H7O2-1', 'SO4-2']	['CH1.8O0.5N0.2', 'H+1', 'H2O', 'CHO3-1', 'HS-1']	n.a.	butyrate	C4H7O2-1	butyrate	C4H7O2-1	sulfate	SO4-2	inorganic	no	n.a.	Stieb (1989)
177	Wollinella succinogenes	n.a.	298.15	7.3	batch	['H+1', 'H2O', 'CHO2-1', 'NO3-1']	['CH1.8O0.5N0.2', 'NH4+1', 'CHO3-1']	n.a.	formate	CHO2-1	formate	CHO2-1	nitrate	NO3-1	inorganic	no	n.a.	Strohm (2007)
178	Wollinella succinogenes	n.a.	298.15	7.3	batch	['H+1', 'H2O', 'CHO2-1', 'NO3-1']	['CH1.8O0.5N0.2', 'NH4+1', 'CHO3-1']	n.a.	formate	CHO2-1	formate	CHO2-1	nitrate	NO3-1	inorganic	no	n.a.	Strohm (2007)
179	Wollinella succinogenes	n.a.	298.15	7.3	batch	['H+1', 'H2O', 'CHO2-1', 'NO2-1']	['CH1.8O0.5N0.2', 'NH4+1', 'CHO3-1']	n.a.	formate	CHO2-1	formate	CHO2-1	nitrite	NO2-1	inorganic	no	n.a.	Strohm (2007)
180	Wollinella succinogenes	n.a.	298.15	7.3	batch	['H+1', 'CHO3-1', 'NO3-1', 'H2']	['CH1.8O0.5N0.2', 'H2O', 'NH4+1', 'N2']	n.a.	bicarbonate	CHO3-1	hydrogen	H2	nitrate	NO3-1	inorganic	no	n.a.	Strohm (2007)
181	Paracoccus denitrificans	0.04	298.15	7.3	batch	['H+1', 'NH4+1', 'CHO3-1', 'NO3-1', 'H2']	['CH1.8O0.5N0.2', 'H2O', 'N2']	n.a.	bicarbonate	CHO3-1	hydrogen	H2	nitrate	NO3-1	inorganic	no	n.a.	Strohm (2007)
182	Paracoccus denitrificans	0.07	298.15	7.3	batch	['H+1', 'NH4+1', 'CHO2-1', 'NO3-1']	['CH1.8O0.5N0.2', 'H2O', 'CHO3-1', 'N2']	n.a.	formate	CHO2-1	formate	CHO2-1	nitrate	NO3-1	inorganic	no	n.a.	Strohm (2007)
183	Paracoccus denitrificans	0.14	298.15	7.3	batch	['H+1', 'NH4+1', 'C2H3O2-1', 'NO3-1']	['CH1.8O0.5N0.2', 'H2O', 'CHO3-1', 'N2']	n.a.	acetate	C2H3O2-1	acetate	C2H3O2-1	nitrate	NO3-1	inorganic	no	n.a.	Strohm (2007)
184	Paracoccus denitrificans	n.a.	298.15	7.3	batch	['H+1', 'NH4+1', 'C2H3O2-1', 'NO3-1']	['CH1.8O0.5N0.2', 'H2O', 'CHO3-1', 'N2']	n.a.	acetate	C2H3O2-1	acetate	C2H3O2-1	nitrate	NO3-1	inorganic	no	n.a.	Strohm (2007)
185	Paracoccus denitrificans	n.a.	298.15	7.3	batch	['H+1', 'NH4+1', 'CHO2-1', 'NO3-1']	['CH1.8O0.5N0.2', 'H2O', 'CHO3-1', 'N2']	n.a.	formate	CHO2-1	formate	CHO2-1	nitrate	NO3-1	inorganic	no	n.a.	Strohm (2007)
186	Paracoccus denitrificans	n.a.	298.15	7.3	batch	['H+1', 'NH4+1', 'C2H3O2-1', 'NO3-1']	['CH1.8O0.5N0.2', 'H2O', 'CHO3-1', 'N2']	n.a.	acetate	C2H3O2-1	acetate	C2H3O2-1	nitrate	NO3-1	inorganic	no	n.a.	Strohm (2007)
187	Paracoccus denitrificans	n.a.	298.15	7.3	batch	['H+1', 'NH4+1', 'CHO2-1', 'NO3-1']	['CH1.8O0.5N0.2', 'H2O', 'CHO3-1', 'N2']	n.a.	formate	CHO2-1	formate	CHO2-1	nitrate	NO3-1	inorganic	no	n.a.	Strohm (2007)
188	Paracoccus denitrificans	n.a.	298.15	7.3	batch	['H+1', 'NH4+1', 'C2H3O2-1', 'NO2-1']	['CH1.8O0.5N0.2', 'H2O', 'CHO3-1', 'N2']	n.a.	acetate	C2H3O2-1	acetate	C2H3O2-1	nitrite	NO2-1	inorganic	no	n.a.	Strohm (2007)
189	Paracoccus denitrificans	n.a.	298.15	7.3	batch	['H+1', 'NH4+1', 'C2H3O2-1', 'NO2-1']	['CH1.8O0.5N0.2', 'H2O', 'CHO3-1', 'N2']	n.a.	acetate	C2H3O2-1	acetate	C2H3O2-1	nitrite	NO2-1	inorganic	no	n.a.	Strohm (2007)
190	Paracoccus denitrificans	n.a.	298.15	7.3	batch	['H+1', 'NH4+1', 'CHO2-1', 'NO2-1']	['CH1.8O0.5N0.2', 'H2O', 'CHO3-1', 'N2']	n.a.	formate	CHO2-1	formate	CHO2-1	nitrite	NO2-1	inorganic	no	n.a.	Strohm (2007)
191	Paracoccus denitrificans	n.a.	298.15	7.3	batch	['H+1', 'NH4+1', 'CHO2-1', 'NO2-1']	['CH1.8O0.5N0.2', 'H2O', 'CHO3-1', 'N2']	n.a.	formate	CHO2-1	formate	CHO2-1	nitrite	NO2-1	inorganic	no	n.a.	Strohm (2007)
192	Paracoccus denitrificans	n.a.	298.15	7.3	batch	['NH4+1', 'C2H3O2-1', 'N2O']	['CH1.8O0.5N0.2', 'H+1', 'H2O', 'CHO3-1', 'N2']	n.a.	acetate	C2H3O2-1	acetate	C2H3O2-1	nitrous oxide	N2O	inorganic	no	n.a.	Strohm (2007)
193	Paracoccus denitrificans	n.a.	298.15	7.3	batch	['NH4+1', 'CHO2-1', 'N2O']	['CH1.8O0.5N0.2', 'H+1', 'H2O', 'CHO3-1', 'N2']	n.a.	formate	CHO2-1	formate	CHO2-1	nitrous oxide	N2O	inorganic	no	n.a.	Strohm (2007)
194	Paracoccus denitrificans	n.a.	298.15	7.3	batch	['NH4+1', 'CHO2-1', 'N2O']	['CH1.8O0.5N0.2', 'H+1', 'H2O', 'CHO3-1', 'N2']	n.a.	formate	CHO2-1	formate	CHO2-1	nitrous oxide	N2O	inorganic	no	n.a.	Strohm (2007)
195	Pseudomonas stutzeri	n.a.	298.15	7.3	batch	['H+1', 'NH4+1', 'C2H3O2-1', 'NO3-1']	['CH1.8O0.5N0.2', 'H2O', 'CHO3-1', 'N2']	n.a.	acetate	C2H3O2-1	acetate	C2H3O2-1	nitrate	NO3-1	inorganic	no	n.a.	Strohm (2007)
196	Pseudomonas stutzeri	n.a.	298.15	7.3	batch	['H+1', 'NH4+1', 'C2H3O2-1', 'NO3-1']	['CH1.8O0.5N0.2', 'H2O', 'CHO3-1', 'N2']	n.a.	acetate	C2H3O2-1	acetate	C2H3O2-1	nitrate	NO3-1	inorganic	no	n.a.	Strohm (2007)
197	Pseudomonas stutzeri	n.a.	298.15	7.3	batch	['H+1', 'NH4+1', 'C2H3O2-1', 'NO2-1']	['CH1.8O0.5N0.2', 'H2O', 'CHO3-1', 'N2']	n.a.	acetate	C2H3O2-1	acetate	C2H3O2-1	nitrite	NO2-1	inorganic	no	n.a.	Strohm (2007)
198	Pseudomonas stutzeri	n.a.	298.15	7.3	batch	['H+1', 'NH4+1', 'C2H3O2-1', 'NO2-1']	['CH1.8O0.5N0.2', 'H2O', 'CHO3-1', 'N2']	n.a.	acetate	C2H3O2-1	acetate	C2H3O2-1	nitrite	NO2-1	inorganic	no	n.a.	Strohm (2007)
199	Pseudomonas stutzeri	n.a.	298.15	7.3	batch	['NH4+1', 'C2H3O2-1', 'N2O']	['CH1.8O0.5N0.2', 'H+1', 'H2O', 'CHO3-1', 'N2']	n.a.	acetate	C2H3O2-1	acetate	C2H3O2-1	nitrous oxide	N2O	inorganic	no	n.a.	Strohm (2007)
200	Acetobacterium carbionolicum	0.07	301.15	7.2	chemostat	['NH4+1', 'CHO3-1', 'C2H6O']	['CH1.8O0.5N0.2', 'H+1', 'H2O', 'C2H3O2-1']	n.a.	ethanol	C2H6O	ethanol	C2H6O	ethanol	C2H6O	organic	no	n.a.	Szewzyk (1990)
201	Acetobacterium carbionolicum	0.042	301.15	7.2	chemostat	['NH4+1', 'CHO3-1', 'C2H6O']	['CH1.8O0.5N0.2', 'H+1', 'H2O', 'C2H3O2-1']	n.a.	ethanol	C2H6O	ethanol	C2H6O	ethanol	C2H6O	organic	no	n.a.	Szewzyk (1990)
202	Acetobacterium carbionolicum	0.067	301.15	7.2	chemostat	['NH4+1', 'CHO3-1', 'C2H6O']	['CH1.8O0.5N0.2', 'H+1', 'H2O', 'C2H3O2-1']	n.a.	ethanol	C2H6O	ethanol	C2H6O	ethanol	C2H6O	organic	no	n.a.	Szewzyk (1990)
203	Acetobacterium carbionolicum	0.122	301.15	7.2	chemostat	['NH4+1', 'CHO3-1', 'C2H6O']	['CH1.8O0.5N0.2', 'H+1', 'H2O', 'C2H3O2-1']	n.a.	ethanol	C2H6O	ethanol	C2H6O	ethanol	C2H6O	organic	no	n.a.	Szewzyk (1990)
204	Acetobacterium carbionolicum	0.042	301.15	7.2	chemostat	['NH4+1', 'CHO3-1', 'C2H6O']	['CH1.8O0.5N0.2', 'H+1', 'H2O', 'C2H3O2-1']	n.a.	ethanol	C2H6O	ethanol	C2H6O	ethanol	C2H6O	organic	no	n.a.	Szewzyk (1990)
205	Acetobacterium carbionolicum	0.07	301.15	7.2	batch	['NH4+1', 'CHO3-1', 'C2H6O']	['CH1.8O0.5N0.2', 'H+1', 'H2O', 'C2H3O2-1']	n.a.	ethanol	C2H6O	ethanol	C2H6O	ethanol	C2H6O	organic	no	n.a.	Szewzyk (1990)
206	Desulfovibrio vulgaris	0.03	301.15	7.2	chemostat	['NH4+1', 'C2H6O', 'SO4-2']	['CH1.8O0.5N0.2', 'H+1', 'H2O', 'C2H3O2-1', 'HS-1']	n.a.	ethanol	C2H6O	ethanol	C2H6O	sulfate	SO4-2	inorganic	no	n.a.	Szewzyk(1990)
207	Desulfovibrio vulgaris	0.05	301.15	7.2	chemostat	['NH4+1', 'C2H6O', 'SO4-2']	['CH1.8O0.5N0.2', 'H+1', 'H2O', 'C2H3O2-1', 'HS-1']	n.a.	ethanol	C2H6O	ethanol	C2H6O	sulfate	SO4-2	inorganic	no	n.a.	Szewzyk(1990)
208	Desulfovibrio vulgaris	0.024	301.15	7.2	chemostat	['NH4+1', 'C2H6O', 'SO4-2']	['CH1.8O0.5N0.2', 'H+1', 'H2O', 'C2H3O2-1', 'HS-1']	n.a.	ethanol	C2H6O	ethanol	C2H6O	sulfate	SO4-2	inorganic	no	n.a.	Szewzyk(1990)
209	Desulfovibrio gigas	0.02	301.15	7.2	batch	['NH4+1', 'C2H6O', 'SO4-2']	['CH1.8O0.5N0.2', 'H+1', 'H2O', 'C2H3O2-1', 'HS-1']	n.a.	ethanol	C2H6O	ethanol	C2H6O	sulfate	SO4-2	inorganic	no	n.a.	Szewzyk(1990)
210	Desulfotomaculum orientis	0.03	301.15	7.2	batch	['NH4+1', 'C2H6O', 'SO4-2']	['CH1.8O0.5N0.2', 'H+1', 'H2O', 'C2H3O2-1', 'HS-1']	n.a.	ethanol	C2H6O	ethanol	C2H6O	sulfate	SO4-2	inorganic	no	n.a.	Szewzyk(1990)
211	Desulfococcus propoinicus	0.04	301.15	7.2	chemostat	['NH4+1', 'C2H6O', 'SO4-2']	['CH1.8O0.5N0.2', 'H+1', 'H2O', 'C2H3O2-1', 'HS-1']	n.a.	ethanol	C2H6O	ethanol	C2H6O	sulfate	SO4-2	inorganic	no	n.a.	Szewzyk(1990)
212	Desulfococcus propoinicus	0.03	301.15	7.2	chemostat	['NH4+1', 'C2H6O', 'SO4-2']	['CH1.8O0.5N0.2', 'H+1', 'H2O', 'C2H3O2-1', 'HS-1']	n.a.	ethanol	C2H6O	ethanol	C2H6O	sulfate	SO4-2	inorganic	no	n.a.	Szewzyk(1990)
213	Desulfococcus propoinicus	0.009	301.15	7.2	chemostat	['NH4+1', 'C2H6O', 'SO4-2']	['CH1.8O0.5N0.2', 'H+1', 'H2O', 'C2H3O2-1', 'HS-1']	n.a.	ethanol	C2H6O	ethanol	C2H6O	sulfate	SO4-2	inorganic	no	n.a.	Szewzyk(1990)
214	Desulfococcus propoinicus	0.017	301.15	7.2	chemostat	['NH4+1', 'C2H6O', 'SO4-2']	['CH1.8O0.5N0.2', 'H+1', 'H2O', 'C2H3O2-1', 'HS-1']	n.a.	ethanol	C2H6O	ethanol	C2H6O	sulfate	SO4-2	inorganic	no	n.a.	Szewzyk(1990)
215	Desulfococcus propoinicus	0.022	301.15	7.2	chemostat	['NH4+1', 'C2H6O', 'SO4-2']	['CH1.8O0.5N0.2', 'H+1', 'H2O', 'C2H3O2-1', 'HS-1']	n.a.	ethanol	C2H6O	ethanol	C2H6O	sulfate	SO4-2	inorganic	no	n.a.	Szewzyk(1990)
216	Desulfococcus propoinicus	0.033	301.15	7.2	batch	['NH4+1', 'C2H6O', 'SO4-2']	['CH1.8O0.5N0.2', 'H+1', 'H2O', 'C2H3O2-1', 'HS-1']	n.a.	ethanol	C2H6O	ethanol	C2H6O	sulfate	SO4-2	inorganic	no	n.a.	Szewzyk(1990)
217	Desulfovibrio vulgaris	0.032	301.15	7.2	batch	['NH4+1', 'C2H6O', 'SO4-2']	['CH1.8O0.5N0.2', 'H+1', 'H2O', 'C2H3O2-1', 'HS-1']	n.a.	ethanol	C2H6O	ethanol	C2H6O	sulfate	SO4-2	inorganic	no	n.a.	Szewzyk(1990)
218	Desulfovibrio desulfuricans	0.018	301.15	7.2	batch	['NH4+1', 'C2H6O', 'SO4-2']	['CH1.8O0.5N0.2', 'H+1', 'H2O', 'C2H3O2-1', 'HS-1']	n.a.	ethanol	C2H6O	ethanol	C2H6O	sulfate	SO4-2	inorganic	no	n.a.	Szewzyk(1990)
219	Shewanella oneidensis	0.06	298.15	7.8	chemostat	['O2', 'NH4+1', 'C2H3O2-1']	['CH1.8O0.5N0.2', 'H+1', 'H2O', 'CHO3-1']	n.a.	acetate	C2H3O2-1	acetate	C2H3O2-1	oxygen	O2	oxygen	no	n.a.	Tang (2007)
220	Acinetobacter sp.	0.16	303.15	6.7	batch	['H+1', 'CHO3-1', 'NO3-1', 'H2']	['CH1.8O0.5N0.2', 'H2O', 'N2']	n.a.	bicarbonate	CHO3-1	hydrogen	H2	nitrate	NO3-1	inorganic	no	n.a.	Vasiliadou (2006)
221	Acidovorax sp.	0.11	303.15	6.7	batch	['H+1', 'CHO3-1', 'NO3-1', 'H2']	['CH1.8O0.5N0.2', 'H2O', 'N2']	n.a.	bicarbonate	CHO3-1	hydrogen	H2	nitrate	NO3-1	inorganic	no	n.a.	Vasiliadou (2006)
222	Paracoccus sp.	0.09	303.15	6.7	batch	['H+1', 'CHO3-1', 'NO3-1', 'H2']	['CH1.8O0.5N0.2', 'H2O', 'N2']	n.a.	bicarbonate	CHO3-1	hydrogen	H2	nitrate	NO3-1	inorganic	no	n.a.	Vasiliadou (2006)
223	Synthrophobacter	n.a.	310.15	7.3	batch	['NH4+1', 'SO4-2', 'C3H5O2-1']	['CH1.8O0.5N0.2', 'H+1', 'H2O', 'CHO3-1', 'C2H3O2-1', 'HS-1', 'C4H7O2-1']	n.a.	propionate	C3H5O2-1	propionate	C3H5O2-1	sulfate	SO4-2	inorganic	no	n.a.	Wallrabenstein (1995)
224	Desulfotomaculum acetoxidans	0.06	309.15	7.1	batch	['H+1', 'NH4+1', 'C2H3O2-1', 'SO4-2']	['CH1.8O0.5N0.2', 'H2O', 'CHO3-1', 'HS-1']	n.a.	acetate	C2H3O2-1	acetate	C2H3O2-1	sulfate	SO4-2	inorganic	no	n.a.	Widdel (1977)
225	Desulfobacter postgatei	0.04	305.15	7.2	batch	['H+1', 'NH4+1', 'C2H3O2-1', 'SO4-2']	['CH1.8O0.5N0.2', 'H2O', 'CHO3-1', 'HS-1']	n.a.	acetate	C2H3O2-1	acetate	C2H3O2-1	sulfate	SO4-2	inorganic	no	n.a.	Widdel (1981)
226	Desulfobacter postgatei	n.a.	305.15	7.2	batch	['H+1', 'NH4+1', 'C2H3O2-1', 'SO3-2']	['CH1.8O0.5N0.2', 'H2O', 'CHO3-1', 'HS-1']	n.a.	acetate	C2H3O2-1	acetate	C2H3O2-1	sulfite	SO3-2	inorganic	no	n.a.	Widdel (1981)
227	Desulfococcus propoinicus	0.07	309.15	7.2	batch	['NH4+1', 'C4H7O2-1', 'SO4-2', 'C3H5O2-1']	['CH1.8O0.5N0.2', 'H+1', 'H2O', 'CHO3-1', 'C2H3O2-1', 'HS-1']	n.a.	propionate	C3H5O2-1	propionate	C3H5O2-1	sulfate	SO4-2	inorganic	no	n.a.	Widdel (1982)
228	Desulfococcus propoinicus	n.a.	309.15	7.2	batch	['NH4+1', 'C4H7O2-1', 'SO4-2', 'C3H5O2-1']	['CH1.8O0.5N0.2', 'H+1', 'H2O', 'CHO3-1', 'C2H3O2-1', 'HS-1']	n.a.	propionate	C3H5O2-1	propionate	C3H5O2-1	sulfate	SO4-2	inorganic	no	n.a.	Widdel (1982)
229	Desulfococcus propoinicus	n.a.	309.15	7.2	batch	['NH4+1', 'SO4-2', 'C3H5O2-1']	['CH1.8O0.5N0.2', 'H+1', 'H2O', 'CHO3-1', 'C2H3O2-1', 'HS-1', 'C4H7O2-1']	n.a.	propionate	C3H5O2-1	propionate	C3H5O2-1	sulfate	SO4-2	inorganic	no	n.a.	Widdel (1982)
230	Methanosarcina mazei S6	0.03	308.15	7.0	batch	['H+1', 'H2O', 'NH4+1', 'C2H3O2-1']	['CH1.8O0.5N0.2', 'CHO3-1', 'CH4']	n.a.	acetate	C2H3O2-1	acetate	C2H3O2-1	acetate	C2H3O2-1	organic	no	n.a.	Yang (1987)
231	Shewanella lothica	n.a.	296.15	7.0	batch	['H+1', 'NH4+1', 'C2H3O2-1', 'NO3-1']	['CH1.8O0.5N0.2', 'H2O', 'CHO3-1', 'N2O']	n.a.	acetate	C2H3O2-1	acetate	C2H3O2-1	nitrate	NO3-1	inorganic	no	n.a.	Yoon (2013)
232	Methanothermobacter thermautotrophicus	0.25	338.15	7.0	fed-batch	['H+1', 'NH4+1', 'CHO3-1', 'H2']	['CH1.8O0.5N0.2', 'H2O', 'CH4']	n.a.	bicarbonate	CHO3-1	hydrogen	H2	bicarbonate	CHO3-1	carbon dioxide	no	n.a.	de Poorter (2007)
233	Methanothermobacter thermautotrophicus	0.22	338.15	7.0	fed-batch	['H+1', 'NH4+1', 'CHO3-1', 'H2']	['CH1.8O0.5N0.2', 'H2O', 'CH4']	n.a.	bicarbonate	CHO3-1	hydrogen	H2	bicarbonate	CHO3-1	carbon dioxide	no	n.a.	de Poorter (2007)
234	Methanothermobacter thermautotrophicus	0.24	338.15	7.0	fed-batch	['H+1', 'NH4+1', 'CHO3-1', 'H2']	['CH1.8O0.5N0.2', 'H2O', 'CH4']	n.a.	bicarbonate	CHO3-1	hydrogen	H2	bicarbonate	CHO3-1	carbon dioxide	no	n.a.	de Poorter (2007)
235	Methanothermobacter thermautotrophicus	0.25	338.15	7.0	fed-batch	['H+1', 'NH4+1', 'CHO3-1', 'H2']	['CH1.8O0.5N0.2', 'H2O', 'CH4']	n.a.	bicarbonate	CHO3-1	hydrogen	H2	bicarbonate	CHO3-1	carbon dioxide	no	n.a.	de Poorter (2007)
236	Methanothermobacter thermautotrophicus	0.23	338.15	7.0	fed-batch	['H+1', 'NH4+1', 'CHO3-1', 'H2']	['CH1.8O0.5N0.2', 'H2O', 'CH4']	n.a.	bicarbonate	CHO3-1	hydrogen	H2	bicarbonate	CHO3-1	carbon dioxide	no	n.a.	de Poorter (2007)
237	Methanothermobacter thermautotrophicus	0.23	338.15	7.0	fed-batch	['H+1', 'NH4+1', 'CHO3-1', 'H2']	['CH1.8O0.5N0.2', 'H2O', 'CH4']	n.a.	bicarbonate	CHO3-1	hydrogen	H2	bicarbonate	CHO3-1	carbon dioxide	no	n.a.	de Poorter (2007)
238	Methanothermobacter thermautotrophicus	0.22	338.15	7.0	fed-batch	['H+1', 'NH4+1', 'CHO3-1', 'H2']	['CH1.8O0.5N0.2', 'H2O', 'CH4']	n.a.	bicarbonate	CHO3-1	hydrogen	H2	bicarbonate	CHO3-1	carbon dioxide	no	n.a.	de Poorter (2007)
239	Methanothermobacter thermautotrophicus	0.22	338.15	7.0	fed-batch	['H+1', 'NH4+1', 'CHO3-1', 'H2']	['CH1.8O0.5N0.2', 'H2O', 'CH4']	n.a.	bicarbonate	CHO3-1	hydrogen	H2	bicarbonate	CHO3-1	carbon dioxide	no	n.a.	de Poorter (2007)
240	Campylobacter sputorum	0.24	310.15	6.8	chemostat	['H+1', 'O2', 'NH4+1', 'CHO2-1']	['CH1.8O0.5N0.2', 'H2O', 'CHO3-1']	n.a.	formate	CHO2-1	formate	CHO2-1	oxygen	O2	oxygen	no	n.a.	de Vries (1980)
241	Campylobacter sputorum	0.24	310.15	6.8	chemostat	['O2', 'NH4+1', 'C3H5O3-1']	['CH1.8O0.5N0.2', 'H+1', 'H2O', 'CHO3-1']	n.a.	lactate	C3H5O3-1	lactate	C3H5O3-1	oxygen	O2	oxygen	no	n.a.	de Vries (1980)
242	Campylobacter sputorum	0.24	310.15	6.8	chemostat	['H+1', 'H2O', 'C3H5O3-1', 'NO2-1']	['CH1.8O0.5N0.2', 'NH4+1', 'CHO3-1', 'C2H3O2-1']	n.a.	lactate	C3H5O3-1	lactate	C3H5O3-1	nitrite	NO2-1	inorganic	no	n.a.	de Vries (1980)
243	Campylobacter sputorum	0.12	310.15	6.8	chemostat	['H+1', 'H2O', 'CHO2-1', 'NO2-1']	['CH1.8O0.5N0.2', 'NH4+1', 'CHO3-1']	n.a.	formate	CHO2-1	formate	CHO2-1	nitrite	NO2-1	inorganic	no	n.a.	de Vries (1980)
244	Campylobacter sputorum	0.24	310.15	6.8	chemostat	['H+1', 'H2O', 'CHO2-1', 'NO3-1']	['CH1.8O0.5N0.2', 'NH4+1', 'CHO3-1']	n.a.	formate	CHO2-1	formate	CHO2-1	nitrate	NO3-1	inorganic	no	n.a.	de Vries (1980)
245	Campylobacter sputorum	0.24	310.15	6.8	chemostat	['H+1', 'H2O', 'C3H5O3-1', 'NO3-1']	['CH1.8O0.5N0.2', 'NH4+1', 'CHO3-1', 'C2H3O2-1']	n.a.	lactate	C3H5O3-1	lactate	C3H5O3-1	nitrate	NO3-1	inorganic	no	n.a.	de Vries (1980)
246	Campylobacter sputorum	0.12	310.15	6.8	chemostat	['H+1', 'H2O', 'CHO2-1', 'NO3-1']	['CH1.8O0.5N0.2', 'NH4+1', 'CHO3-1']	n.a.	formate	CHO2-1	formate	CHO2-1	nitrate	NO3-1	inorganic	no	n.a.	de Vries (1980)
247	Campylobacter sputorum	0.24	310.15	6.8	chemostat	['H2O', 'NH4+1', 'C3H5O3-1', 'C4H2O4-2']	['CH1.8O0.5N0.2', 'H+1', 'CHO3-1', 'C2H3O2-1', 'C4H4O4-2']	n.a.	lactate	C3H5O3-1	lactate	C3H5O3-1	fumarate	C4H2O4-2	organic	no	n.a.	de Vries (1980)
248	Campylobacter sputorum	0.24	310.15	6.8	chemostat	['H+1', 'H2O', 'NH4+1', 'CHO2-1', 'C4H2O4-2']	['CH1.8O0.5N0.2', 'CHO3-1', 'C4H4O4-2']	n.a.	formate	CHO2-1	formate	CHO2-1	fumarate	C4H2O4-2	organic	no	n.a.	de Vries (1980)
249	Candida lipolytica	0.261	303.15	5.5	batch	['H+1', 'O2', 'NH4+1', 'C6H5O7-3']	['CH1.8O0.5N0.2', 'H2O', 'CO2']	-368.754	citrate	C6H5O7-3	citrate	C6H5O7-3	oxygen	O2	oxygen	yes	0.884	Birou (1987)
250	Candida lipolytica	0.238	303.15	5.5	batch	['H+1', 'O2', 'NH4+1', 'C4H4O4-2']	['CH1.8O0.5N0.2', 'H2O', 'CO2']	-412.296	succinate	C4H4O4-2	succinate	C4H4O4-2	oxygen	O2	oxygen	yes	0.889	Birou (1987)
251	Kluyveromyces fragilis	0.444	303.15	5.5	batch	['C6H12O6', 'O2', 'NH4+1']	['CH1.8O0.5N0.2', 'H+1', 'H2O', 'CO2']	-307.746	glucose	C6H12O6	glucose	C6H12O6	oxygen	O2	oxygen	yes	0.975	Birou (1987)
252	Kluyveromyces fragilis	0.404	303.15	5.5	batch	['C6H12O6', 'O2', 'NH4+1']	['CH1.8O0.5N0.2', 'H+1', 'H2O', 'C2H6O', 'CO2']	-301.991	glucose	C6H12O6	glucose	C6H12O6	oxygen	O2	oxygen	yes	0.932	Birou (1987)
253	Kluyveromyces fragilis	n.a.	303.15	5.5	batch	['C6H12O6', 'O2', 'NH4+1']	['CH1.8O0.5N0.2', 'H+1', 'H2O', 'CO2']	n.a.	glucose	C6H12O6	glucose	C6H12O6	oxygen	O2	oxygen	yes	n.a.	Birou (1987)
254	Candida pseudotropicalis	0.398	303.15	5.5	batch	['C6H12O6', 'O2', 'NH4+1']	['CH1.8O0.5N0.2', 'H+1', 'H2O', 'CO2']	-332.1	glucose	C6H12O6	glucose	C6H12O6	oxygen	O2	oxygen	yes	0.924	Birou (1987)
255	Candida utilis	0.521	303.15	5.5	batch	['C6H12O6', 'O2', 'NH4+1']	['CH1.8O0.5N0.2', 'H+1', 'H2O', 'CO2']	-286.836	glucose	C6H12O6	glucose	C6H12O6	oxygen	O2	oxygen	yes	0.929	Birou (1987)
256	Escherichia coli	0.865	310.15	7.0	batch	['C6H12O6', 'O2', 'NH4+1']	['CH1.8O0.5N0.2', 'H+1', 'H2O', 'CHO3-1', 'C2H3O2-1']	-208.713	glucose	C6H12O6	glucose	C6H12O6	oxygen	O2	oxygen	yes	n.a.	Birou (1987)
257	Enterobacter cloacae	0.869	310.15	7.0	batch	['C6H12O6', 'O2', 'NH4+1']	['CH1.8O0.5N0.2', 'H+1', 'H2O', 'CHO3-1', 'C2H3O2-1']	-224.306	glucose	C6H12O6	glucose	C6H12O6	oxygen	O2	oxygen	yes	n.a.	Birou (1987)
258	Kluyveromyces fragilis	0.353	303.15	5.5	batch	['C6H12O6 (galactose)', 'O2', 'NH4+1']	['CH1.8O0.5N0.2', 'H+1', 'H2O', 'CO2']	-329.028	galactose	C6H12O6 (galactose)	galactose	C6H12O6 (galactose)	oxygen	O2	oxygen	yes	0.987	Birou (1987)
259	Kluyveromyces fragilis	0.329	303.15	5.5	batch	['O2', 'NH4+1', 'C12H22O11']	['CH1.8O0.5N0.2', 'H+1', 'H2O', 'CO2']	-351.961	lactose	C12H22O11	lactose	C12H22O11	oxygen	O2	oxygen	yes	0.999	Birou (1987)
260	Candida utilis	0.393	303.15	5.5	batch	['H+1', 'O2', 'NH4+1', 'C2H3O2-1']	['CH1.8O0.5N0.2', 'H2O', 'CO2']	-437.388	acetate	C2H3O2-1	acetate	C2H3O2-1	oxygen	O2	oxygen	yes	0.986	Birou (1987)
261	Candida utilis	0.517	303.15	5.5	batch	['C3H8O3', 'O2', 'NH4+1']	['CH1.8O0.5N0.2', 'H+1', 'H2O', 'CO2']	-265.434	glycerol	C3H8O3	glycerol	C3H8O3	oxygen	O2	oxygen	yes	0.946	Birou (1987)
262	Candida boidinii	0.306	298.15	5.5	batch	['O2', 'NH4+1', 'C2H6O']	['CH1.8O0.5N0.2', 'H+1', 'H2O', 'CO2']	-410.82	ethanol	C2H6O	ethanol	C2H6O	oxygen	O2	oxygen	yes	n.a.	Birou (1987)
263	Candida utilis	0.427	303.15	5.5	batch	['O2', 'NH4+1', 'C2H6O']	['CH1.8O0.5N0.2', 'H+1', 'H2O', 'C2H3O2-1', 'CO2']	-489.786	ethanol	C2H6O	ethanol	C2H6O	oxygen	O2	oxygen	yes	n.a.	Birou (1987)
264	Methylophilus methylotrophus	0.47	310.15	7.0	batch	['O2', 'NH4+1', 'CH4O']	['CH1.8O0.5N0.2', 'H+1', 'H2O', 'CHO3-1']	-558.846	methanol	CH4O	methanol	CH4O	oxygen	O2	oxygen	yes	n.a.	Birou (1987)
265	Candida lipolytica	0.239	303.15	5.5	batch	['O2', 'NH4+1', 'C16H34']	['CH1.8O0.5N0.2', 'H+1', 'H2O', 'CO2']	-630.498	hexadecane	C16H34	hexadecane	C16H34	oxygen	O2	oxygen	yes	0.844	Birou (1987)
266	Saccharomyces cerevisiae	0.0	303.15	n.a.	batch	['C6H12O6', 'O2', 'NH4+1']	['CH1.8O0.5N0.2', 'H+1', 'H2O', 'CHO3-1']	-478.7	glucose	C6H12O6	glucose	C6H12O6	oxygen	O2	oxygen	yes	n.a.	Stockar (1999)
267	Saccharomyces cerevisiae	0.0	303.15	n.a.	batch	['O2', 'NH4+1', 'C2H6O']	['CH1.8O0.5N0.2', 'H+1', 'H2O', 'CHO3-1']	-659.5	ethanol	C2H6O	ethanol	C2H6O	oxygen	O2	oxygen	yes	n.a.	Stockar (1999)
268	Saccharomyces cerevisiae	0.0	303.15	n.a.	batch	['O2', 'NH4+1', 'C2H3O2-1']	['CH1.8O0.5N0.2', 'H+1', 'H2O', 'CHO3-1']	-447.0	acetate	C2H3O2-1	acetate	C2H3O2-1	oxygen	O2	oxygen	yes	n.a.	Stockar (1999)
269	Saccharomyces cerevisiae (211)	0.0	303.15	6.0	batch	['C6H12O6', 'O2', 'NH4+1']	['CH1.8O0.5N0.2', 'H+1', 'H2O', 'CO2']	-619.504	glucose	C6H12O6	glucose	C6H12O6	oxygen	O2	oxygen	no	n.a.	Brettel (1980)
270	Saccharomyces cerevisiae (W303)	n.a.	301.15	5.5	batch	['H+1', 'O2', 'NH4+1', 'C3H5O3-1']	['C3H3O3-1', 'CH1.8O0.5N0.2', 'H2O', 'C2H3O2-1', 'CO2']	-686.77	lactate	C3H5O3-1	lactate	C3H5O3-1	oxygen	O2	oxygen	no	n.a.	Dejean (2000)
271	Saccharomyces cerevisiae (W303)	n.a.	301.15	5.5	batch	['H+1', 'O2', 'NH4+1', 'C2H3O2-1', 'C3H5O3-1']	['C3H3O3-1', 'CH1.8O0.5N0.2', 'H2O', 'CO2']	-667.692	lactate	C3H5O3-1	lactate	C3H5O3-1	oxygen	O2	oxygen	no	n.a.	Dejean (2000)
272	Saccharomyces cerevisiae	n.a.	303.15	6.5	batch	['C6H12O6', 'H2O', 'NH4+1']	['C3H8O3', 'CH1.8O0.5N0.2', 'H+1', 'CHO3-1', 'C2H6O']	-163.102	glucose	C6H12O6	glucose	C6H12O6	glucose	C6H12O6	organic	yes	n.a.	Battley (1960)
273	Saccharomyces cerevisiae	n.a.	303.15	6.5	batch	['C6H12O6', 'O2', 'NH4+1']	['CH1.8O0.5N0.2', 'H+1', 'H2O', 'CHO3-1']	-1027.764	glucose	C6H12O6	glucose	C6H12O6	oxygen	O2	oxygen	yes	n.a.	Battley (1960)
274	Saccharomyces cerevisiae	n.a.	303.15	6.5	batch	['O2', 'NH4+1', 'C2H6O']	['CH1.8O0.5N0.2', 'H+1', 'H2O', 'CHO3-1']	-828.676	ethanol	C2H6O	ethanol	C2H6O	oxygen	O2	oxygen	yes	n.a.	Battley (1960)
275	Saccharomyces cerevisiae	n.a.	303.15	6.5	batch	['O2', 'NH4+1', 'C2H3O2-1']	['CH1.8O0.5N0.2', 'H+1', 'H2O', 'CHO3-1']	-1093.239	acetate	C2H3O2-1	acetate	C2H3O2-1	oxygen	O2	oxygen	yes	n.a.	Battley (1960)
276	Saccharomyces cerevisiae	n.a.	n.a.	6.5	batch	['C6H12O6', 'O2', 'NH4+1']	['CH1.8O0.5N0.2', 'H+1', 'H2O', 'CHO3-1']	n.a.	glucose	C6H12O6	glucose	C6H12O6	oxygen	O2	oxygen	yes	n.a.	Battley (1998)
277	Escherichia coli K-12 322	0.493	303.15	7.0	batch	['O2', 'H2O', 'NH4+1', 'C4H4O4-2']	['CH1.8O0.5N0.2', 'H+1', 'CHO3-1']	-445.422	succinate	C4H4O4-2	succinate	C4H4O4-2	oxygen	O2	oxygen	yes	n.a.	Dermoun (1979)
278	Escherichia coli K-12 322	0.382	303.15	7.0	batch	['O2', 'H2O', 'NH4+1', 'C4H4O4-2']	['CH1.8O0.5N0.2', 'H+1', 'CHO3-1']	n.a.	succinate	C4H4O4-2	succinate	C4H4O4-2	oxygen	O2	oxygen	yes	n.a.	Dermoun (1979)
279	Escherichia coli K-12 322	n.a.	303.15	7.0	batch	['O2', 'H2O', 'NH4+1', 'C4H4O4-2']	['CH1.8O0.5N0.2', 'H+1', 'CHO3-1']	-445.181	succinate	C4H4O4-2	succinate	C4H4O4-2	oxygen	O2	oxygen	yes	n.a.	Dermoun (1985)
280	Escherichia coli K-12 322	n.a.	303.15	7.0	batch	['C6H12O6', 'O2', 'NH4+1']	['CH1.8O0.5N0.2', 'H+1', 'H2O', 'CHO3-1']	-379.186	glucose	C6H12O6	glucose	C6H12O6	oxygen	O2	oxygen	yes	n.a.	Dermoun (1985)
281	Escherichia coli K-12 322	n.a.	303.15	7.8	batch	['C6H12O6', 'H2O', 'NH4+1']	['CH1.8O0.5N0.2', 'H+1', 'CHO3-1', 'C2H3O2-1', 'C2H6O', 'CHO2-1', 'C4H4O4-2']	-93.085	glucose	C6H12O6	glucose	C6H12O6	glucose	C6H12O6	organic	no	n.a.	Belaich (1976)
282	Escherichia coli K-12 376 p4x	n.a.	303.15	7.8	batch	['C6H12O6', 'H2O', 'NH4+1']	['CH1.8O0.5N0.2', 'H+1', 'CHO3-1', 'C2H3O2-1', 'C2H6O', 'CHO2-1', 'C4H4O4-2']	-83.68	glucose	C6H12O6	glucose	C6H12O6	glucose	C6H12O6	organic	no	n.a.	Belaich (1976)
283	Escherichia coli K-12	0.42	303.15	7.0	batch	['C6H12O6', 'O2', 'NH4+1']	['CH1.8O0.5N0.2', 'H+1', 'H2O', 'CHO3-1']	-358.333	glucose	C6H12O6	glucose	C6H12O6	oxygen	O2	oxygen	yes	n.a.	Ishikawa (1981)
284	Escherichia coli K-12	n.a.	303.15	7.0	batch	['C6H12O6', 'O2', 'NH4+1']	['CH1.8O0.5N0.2', 'H+1', 'H2O', 'CHO3-1']	-889.474	glucose	C6H12O6	glucose	C6H12O6	oxygen	O2	oxygen	yes	n.a.	Ishikawa (1981)
285	Escherichia coli K-12	n.a.	303.15	7.0	batch	['C6H12O6', 'O2', 'NH4+1']	['CH1.8O0.5N0.2', 'H+1', 'H2O', 'CHO3-1']	-581.429	glucose	C6H12O6	glucose	C6H12O6	oxygen	O2	oxygen	yes	n.a.	Ishikawa (1981)
286	Escherichia coli K-12	0.139	303.15	7.0	chemostat	['C6H12O6', 'O2', 'NH4+1']	['CH1.8O0.5N0.2', 'H+1', 'H2O', 'CHO3-1']	-446.589	glucose	C6H12O6	glucose	C6H12O6	oxygen	O2	oxygen	yes	n.a.	Ishikawa (1983)
287	Escherichia coli K-12	0.173	303.15	7.0	chemostat	['C6H12O6', 'O2', 'NH4+1']	['CH1.8O0.5N0.2', 'H+1', 'H2O', 'CHO3-1']	-392.24	glucose	C6H12O6	glucose	C6H12O6	oxygen	O2	oxygen	yes	n.a.	Ishikawa (1983)
288	Aspergillus oryzae	n.a.	303.15	5.6	batch	['C6H12O6', 'O2', 'NH4+1']	['CH1.8O0.5N0.2', 'H+1', 'H2O', 'CO2']	n.a.	glucose	C6H12O6	glucose	C6H12O6	oxygen	O2	oxygen	yes	n.a.	Tamiya (1935)
289	Aspergillus oryzae	n.a.	303.15	5.6	batch	['C6H12O6', 'H+1', 'O2', 'NO3-1']	['CH1.8O0.5N0.2', 'H2O', 'CO2']	n.a.	glucose	C6H12O6	glucose	C6H12O6	oxygen	O2	oxygen	yes	n.a.	Tamiya (1935)
290	Aspergillus oryzae	n.a.	303.15	5.6	batch	['O2', 'NH4+1', 'C2H6O']	['CH1.8O0.5N0.2', 'H+1', 'H2O', 'CO2']	n.a.	ethanol	C2H6O	ethanol	C2H6O	oxygen	O2	oxygen	yes	n.a.	Tamiya (1935)
291	Aspergillus oryzae	n.a.	303.15	5.6	batch	['H+1', 'O2', 'C2H6O', 'NO3-1']	['CH1.8O0.5N0.2', 'H2O', 'CO2']	n.a.	ethanol	C2H6O	ethanol	C2H6O	oxygen	O2	oxygen	yes	n.a.	Tamiya (1935)
292	Aspergillus oryzae	n.a.	303.15	5.6	batch	['C3H8O3', 'O2', 'NH4+1']	['CH1.8O0.5N0.2', 'H+1', 'H2O', 'CO2']	n.a.	glycerol	C3H8O3	glycerol	C3H8O3	oxygen	O2	oxygen	yes	n.a.	Tamiya (1935)
293	Aspergillus oryzae	n.a.	303.15	5.6	batch	['C3H8O3', 'H+1', 'O2', 'NO3-1']	['CH1.8O0.5N0.2', 'H2O', 'CO2']	n.a.	glycerol	C3H8O3	glycerol	C3H8O3	oxygen	O2	oxygen	yes	n.a.	Tamiya (1935)
294	Pseudomonas saccharophila	n.a.	n.a.	n.a.	batch	['O2', 'NH4+1', 'C2H3O2-1']	['CH1.8O0.5N0.2', 'H+1', 'H2O', 'CHO3-1']	n.a.	acetate	C2H3O2-1	acetate	C2H3O2-1	oxygen	O2	oxygen	no	n.a.	Whelton (1945)
295	Pseudomonas saccharophila	n.a.	n.a.	n.a.	batch	['C6H12O6', 'O2', 'NH4+1']	['CH1.8O0.5N0.2', 'H+1', 'H2O', 'CHO3-1']	n.a.	glucose	C6H12O6	glucose	C6H12O6	oxygen	O2	oxygen	no	n.a.	Whelton (1945)
296	Pseudomonas saccharophila	n.a.	n.a.	n.a.	batch	['H+1', 'O2', 'NH4+1', 'CHO3-1', 'H2']	['CH1.8O0.5N0.2', 'H2O']	n.a.	bicarbonate	CHO3-1	hydrogen	H2	oxygen	O2	oxygen	no	n.a.	Whelton (1945)
297	Pseudomonas saccharophila	n.a.	n.a.	n.a.	batch	['O2', 'NH4+1', 'C3H5O3-1']	['CH1.8O0.5N0.2', 'H+1', 'H2O', 'CHO3-1']	n.a.	lactate	C3H5O3-1	lactate	C3H5O3-1	oxygen	O2	oxygen	no	n.a.	Whelton (1945)
298	Pseudomonas saccharophila	n.a.	n.a.	n.a.	batch	['O2', 'NH4+1', 'C12H22O11 (α-maltose)']	['CH1.8O0.5N0.2', 'H+1', 'H2O', 'CHO3-1']	n.a.	α-maltose	C12H22O11 (α-maltose)	α-maltose	C12H22O11 (α-maltose)	oxygen	O2	oxygen	no	n.a.	Whelton (1945)
299	Pseudomonas saccharophila	n.a.	n.a.	n.a.	batch	['C3H3O3-1', 'O2', 'H2O', 'NH4+1']	['CH1.8O0.5N0.2', 'H+1', 'CHO3-1']	n.a.	pyruvate	C3H3O3-1	pyruvate	C3H3O3-1	oxygen	O2	oxygen	no	n.a.	Whelton (1945)
300	Pseudomonas saccharophila	n.a.	n.a.	n.a.	batch	['O2', 'NH4+1', 'C12H22O11 (sucrose)']	['CH1.8O0.5N0.2', 'H+1', 'H2O', 'CHO3-1']	n.a.	sucrose	C12H22O11 (sucrose)	sucrose	C12H22O11 (sucrose)	oxygen	O2	oxygen	no	n.a.	Whelton (1945)
301	Chlorella pyrenoidosa	n.a.	n.a.	n.a.	batch	['C6H12O6', 'O2', 'NH4+1']	['CH1.8O0.5N0.2', 'H+1', 'H2O', 'CHO3-1']	n.a.	glucose	C6H12O6	glucose	C6H12O6	oxygen	O2	oxygen	yes	n.a.	Samejima (1958)
302	Chlorella pyrenoidosa	n.a.	n.a.	n.a.	batch	['C6H12O6', 'O2', 'NO3-1']	['CH1.8O0.5N0.2', 'H+1', 'H2O', 'CHO3-1']	n.a.	glucose	C6H12O6	glucose	C6H12O6	oxygen	O2	oxygen	yes	n.a.	Samejima (1958)
303	Rhizobium meliloti	n.a.	n.a.	n.a.	batch	['O2', 'NH4+1', 'C12H22O11 (sucrose)']	['CH1.8O0.5N0.2', 'H+1', 'H2O', 'CHO3-1']	n.a.	sucrose	C12H22O11 (sucrose)	sucrose	C12H22O11 (sucrose)	oxygen	O2	oxygen	yes	n.a.	Hoover (1940)
304	Rhizobium meliloti	n.a.	n.a.	n.a.	batch	['O2', 'NO3-1', 'C12H22O11 (sucrose)']	['CH1.8O0.5N0.2', 'H+1', 'H2O', 'CHO3-1']	n.a.	sucrose	C12H22O11 (sucrose)	sucrose	C12H22O11 (sucrose)	oxygen	O2	oxygen	yes	n.a.	Hoover (1940)
305	Methanosarcina barkeri	n.a.	310.15	6.8	fed-batch	['H+1', 'H2O', 'NH4+1', 'C2H3O2-1']	['CH1.8O0.5N0.2', 'CHO3-1', 'CH4']	145.0	acetate	C2H3O2-1	acetate	C2H3O2-1	acetate	C2H3O2-1	organic	yes	n.a.	Liu (2001)
306	Methanosarcina barkeri	n.a.	310.15	6.8	fed-batch	['H+1', 'H2O', 'NH4+1', 'C2H3O2-1']	['CH1.8O0.5N0.2', 'CHO3-1', 'CH4']	149.0	acetate	C2H3O2-1	acetate	C2H3O2-1	acetate	C2H3O2-1	organic	yes	n.a.	Liu (2001)
307	Methanosarcina barkeri	n.a.	310.15	6.8	fed-batch	['H+1', 'H2O', 'NH4+1', 'C2H3O2-1']	['CH1.8O0.5N0.2', 'CHO3-1', 'CH4']	145.0	acetate	C2H3O2-1	acetate	C2H3O2-1	acetate	C2H3O2-1	organic	yes	n.a.	Liu (2001)
308	Methanosarcina barkeri	n.a.	310.15	6.8	fed-batch	['H+1', 'H2O', 'NH4+1', 'C2H3O2-1']	['CH1.8O0.5N0.2', 'CHO3-1', 'CH4']	140.0	acetate	C2H3O2-1	acetate	C2H3O2-1	acetate	C2H3O2-1	organic	yes	n.a.	Liu (2001)
309	Methanosarcina barkeri	n.a.	310.15	6.8	fed-batch	['H+1', 'H2O', 'NH4+1', 'C2H3O2-1']	['CH1.8O0.5N0.2', 'CHO3-1', 'CH4']	148.0	acetate	C2H3O2-1	acetate	C2H3O2-1	acetate	C2H3O2-1	organic	yes	n.a.	Liu (2001)
310	Kluyveromyces fragilis	0.039	303.15	4.0	chemostat	['C6H12O6', 'O2', 'NH4+1']	['CH1.8O0.5N0.2', 'H+1', 'H2O', 'CO2']	-436.388	glucose	C6H12O6	glucose	C6H12O6	oxygen	O2	oxygen	yes	n.a.	Birou (1989)
311	Kluyveromyces fragilis	0.051	303.15	4.0	chemostat	['C6H12O6', 'O2', 'NH4+1']	['CH1.8O0.5N0.2', 'H+1', 'H2O', 'CO2']	-435.925	glucose	C6H12O6	glucose	C6H12O6	oxygen	O2	oxygen	yes	n.a.	Birou (1989)
312	Kluyveromyces fragilis	0.057	303.15	4.0	chemostat	['C6H12O6', 'O2', 'NH4+1']	['CH1.8O0.5N0.2', 'H+1', 'H2O', 'CO2']	-325.891	glucose	C6H12O6	glucose	C6H12O6	oxygen	O2	oxygen	yes	n.a.	Birou (1989)
313	Kluyveromyces fragilis	0.059	303.15	4.0	chemostat	['C6H12O6', 'O2', 'NH4+1']	['CH1.8O0.5N0.2', 'H+1', 'H2O', 'CO2']	-475.093	glucose	C6H12O6	glucose	C6H12O6	oxygen	O2	oxygen	yes	n.a.	Birou (1989)
314	Kluyveromyces fragilis	0.064	303.15	4.0	chemostat	['C6H12O6', 'O2', 'NH4+1']	['CH1.8O0.5N0.2', 'H+1', 'H2O', 'CO2']	-382.337	glucose	C6H12O6	glucose	C6H12O6	oxygen	O2	oxygen	yes	n.a.	Birou (1989)
315	Kluyveromyces fragilis	0.093	303.15	4.0	chemostat	['C6H12O6', 'O2', 'NH4+1']	['CH1.8O0.5N0.2', 'H+1', 'H2O', 'CO2']	-307.534	glucose	C6H12O6	glucose	C6H12O6	oxygen	O2	oxygen	yes	n.a.	Birou (1989)
316	Kluyveromyces fragilis	0.115	303.15	4.0	chemostat	['C6H12O6', 'O2', 'NH4+1']	['CH1.8O0.5N0.2', 'H+1', 'H2O', 'CO2']	-312.421	glucose	C6H12O6	glucose	C6H12O6	oxygen	O2	oxygen	yes	n.a.	Birou (1989)
317	Kluyveromyces fragilis	0.156	303.15	4.0	chemostat	['C6H12O6', 'O2', 'NH4+1']	['CH1.8O0.5N0.2', 'H+1', 'H2O', 'CO2']	-368.522	glucose	C6H12O6	glucose	C6H12O6	oxygen	O2	oxygen	yes	n.a.	Birou (1989)
318	Kluyveromyces fragilis	0.175	303.15	4.0	chemostat	['C6H12O6', 'O2', 'NH4+1']	['CH1.8O0.5N0.2', 'H+1', 'H2O', 'CO2']	-357.165	glucose	C6H12O6	glucose	C6H12O6	oxygen	O2	oxygen	yes	n.a.	Birou (1989)
319	Kluyveromyces fragilis	0.215	303.15	4.0	chemostat	['C6H12O6', 'O2', 'NH4+1']	['CH1.8O0.5N0.2', 'H+1', 'H2O', 'CO2']	-385.14	glucose	C6H12O6	glucose	C6H12O6	oxygen	O2	oxygen	yes	n.a.	Birou (1989)
320	Kluyveromyces fragilis	0.24	303.15	4.0	chemostat	['C6H12O6', 'O2', 'NH4+1']	['CH1.8O0.5N0.2', 'H+1', 'H2O', 'CO2']	-334.09	glucose	C6H12O6	glucose	C6H12O6	oxygen	O2	oxygen	yes	n.a.	Birou (1989)
321	Kluyveromyces fragilis	0.254	303.15	4.0	chemostat	['C6H12O6', 'O2', 'NH4+1']	['CH1.8O0.5N0.2', 'H+1', 'H2O', 'CO2']	-355.307	glucose	C6H12O6	glucose	C6H12O6	oxygen	O2	oxygen	yes	n.a.	Birou (1989)
322	Kluyveromyces fragilis	0.337	303.15	4.0	chemostat	['C6H12O6', 'O2', 'NH4+1']	['CH1.8O0.5N0.2', 'H+1', 'H2O', 'CO2']	-380.425	glucose	C6H12O6	glucose	C6H12O6	oxygen	O2	oxygen	yes	n.a.	Birou (1989)
323	Kluyveromyces fragilis	0.363	303.15	4.0	chemostat	['C6H12O6', 'O2', 'NH4+1']	['CH1.8O0.5N0.2', 'H+1', 'H2O', 'CO2']	-355.978	glucose	C6H12O6	glucose	C6H12O6	oxygen	O2	oxygen	yes	n.a.	Birou (1989)
324	Kluyveromyces fragilis	0.378	303.15	4.0	chemostat	['C6H12O6', 'O2', 'NH4+1']	['CH1.8O0.5N0.2', 'H+1', 'H2O', 'CO2']	-381.087	glucose	C6H12O6	glucose	C6H12O6	oxygen	O2	oxygen	yes	n.a.	Birou (1989)
325	Kluyveromyces fragilis	0.396	303.15	4.0	chemostat	['C6H12O6', 'O2', 'NH4+1']	['CH1.8O0.5N0.2', 'H+1', 'H2O', 'CO2']	-343.573	glucose	C6H12O6	glucose	C6H12O6	oxygen	O2	oxygen	yes	n.a.	Birou (1989)
326	Kluyveromyces fragilis	0.404	303.15	4.0	chemostat	['C6H12O6', 'O2', 'NH4+1']	['CH1.8O0.5N0.2', 'H+1', 'H2O', 'CO2']	-334.551	glucose	C6H12O6	glucose	C6H12O6	oxygen	O2	oxygen	yes	n.a.	Birou (1989)
327	Kluyveromyces fragilis	0.408	303.15	4.0	chemostat	['C6H12O6', 'O2', 'NH4+1']	['CH1.8O0.5N0.2', 'H+1', 'H2O', 'CO2']	-337.099	glucose	C6H12O6	glucose	C6H12O6	oxygen	O2	oxygen	yes	n.a.	Birou (1989)
328	Escherichia coli	n.a.	310.15	8.0	batch	['C6H12O6', 'O2', 'NH4+1']	['CH1.8O0.5N0.2', 'H+1', 'H2O', 'CHO3-1', 'C2H3O2-1']	-195.089	glucose	C6H12O6	glucose	C6H12O6	oxygen	O2	oxygen	yes	n.a.	Marison (1987)
329	Escherichia coli	n.a.	310.15	8.0	batch	['C6H12O6', 'O2', 'NH4+1']	['CH1.8O0.5N0.2', 'H+1', 'H2O', 'CHO3-1', 'C2H3O2-1']	-191.82	glucose	C6H12O6	glucose	C6H12O6	oxygen	O2	oxygen	yes	n.a.	Marison (1987)
330	Escherichia coli	n.a.	310.15	8.0	batch	['C6H12O6', 'O2', 'NH4+1']	['CH1.8O0.5N0.2', 'H+1', 'H2O', 'CHO3-1', 'C2H3O2-1']	-323.684	glucose	C6H12O6	glucose	C6H12O6	oxygen	O2	oxygen	yes	n.a.	Marison (1987)
331	Escherichia coli	n.a.	310.15	8.0	batch	['C6H12O6', 'O2', 'NH4+1']	['CH1.8O0.5N0.2', 'H+1', 'H2O', 'CHO3-1', 'C2H3O2-1']	-287.912	glucose	C6H12O6	glucose	C6H12O6	oxygen	O2	oxygen	yes	n.a.	Marison (1987)
332	Chlorella vulgaris	0.031	n.a.	6.3	batch	['C6H12O6', 'O2', 'NO3-1']	['CH1.8O0.5N0.2', 'H+1', 'H2O', 'CHO3-1']	n.a.	glucose	C6H12O6	glucose	C6H12O6	oxygen	O2	oxygen	yes	n.a.	Patino (2007)
333	Chlorella vulgaris	0.031	n.a.	5.6	batch	['C6H12O6', 'H+1', 'O2', 'NO3-1']	['CH1.8O0.5N0.2', 'H2O', 'CO2']	n.a.	glucose	C6H12O6	glucose	C6H12O6	oxygen	O2	oxygen	yes	n.a.	Patino (2007)
334	Chlorella vulgaris	0.024	n.a.	6.0	batch	['C6H12O6', 'H+1', 'O2', 'NO3-1']	['CH1.8O0.5N0.2', 'H2O', 'CO2']	n.a.	glucose	C6H12O6	glucose	C6H12O6	oxygen	O2	oxygen	yes	n.a.	Patino (2007)
335	Escherichia coli BW25113	0.2	310.15	7.0	chemostat	['C6H12O6', 'O2', 'NH4+1']	['CH1.8O0.5N0.2', 'H+1', 'H2O', 'CHO3-1', 'C2H3O2-1']	n.a.	glucose	C6H12O6	glucose	C6H12O6	oxygen	O2	oxygen	no	n.a.	Zhao (2004)
336	Escherichia coli BW25113 JWK 2011	0.2	310.15	7.0	chemostat	['C6H12O6', 'O2', 'NH4+1']	['CH1.8O0.5N0.2', 'H+1', 'H2O', 'CHO3-1', 'C2H3O2-1']	n.a.	glucose	C6H12O6	glucose	C6H12O6	oxygen	O2	oxygen	no	n.a.	Zhao (2004)
337	Escherichia coli BW25113 JWK 1841	0.2	310.15	7.0	chemostat	['C6H12O6', 'O2', 'NH4+1']	['CH1.8O0.5N0.2', 'H+1', 'H2O', 'CHO3-1', 'C2H3O2-1']	n.a.	glucose	C6H12O6	glucose	C6H12O6	oxygen	O2	oxygen	no	n.a.	Zhao (2004)
338	Escherichia coli BW25113	0.2	310.15	7.0	chemostat	['C3H3O3-1', 'O2', 'H2O', 'NH4+1']	['CH1.8O0.5N0.2', 'H+1', 'CHO3-1', 'C2H3O2-1']	n.a.	pyruvate	C3H3O3-1	pyruvate	C3H3O3-1	oxygen	O2	oxygen	no	n.a.	Zhao (2004)
339	Escherichia coli BW25113 JWK 2011	0.2	310.15	7.0	chemostat	['C3H3O3-1', 'O2', 'H2O', 'NH4+1']	['CH1.8O0.5N0.2', 'H+1', 'CHO3-1', 'C2H3O2-1']	n.a.	pyruvate	C3H3O3-1	pyruvate	C3H3O3-1	oxygen	O2	oxygen	no	n.a.	Zhao (2004)
340	Escherichia coli BW25113 JWK 1841	0.2	310.15	7.0	chemostat	['C3H3O3-1', 'O2', 'H2O', 'NH4+1']	['CH1.8O0.5N0.2', 'H+1', 'CHO3-1', 'C2H3O2-1']	n.a.	pyruvate	C3H3O3-1	pyruvate	C3H3O3-1	oxygen	O2	oxygen	no	n.a.	Zhao (2004)
341	Escherichia coli B	0.09	310.15	6.8	chemostat	['C6H12O6', 'O2', 'NH4+1']	['CH1.8O0.5N0.2', 'H+1', 'H2O', 'CHO3-1']	n.a.	glucose	C6H12O6	glucose	C6H12O6	oxygen	O2	oxygen	no	n.a.	Hempfling (1975)
342	Escherichia coli B	0.19	310.15	6.8	chemostat	['C6H12O6', 'O2', 'NH4+1']	['CH1.8O0.5N0.2', 'H+1', 'H2O', 'CHO3-1']	n.a.	glucose	C6H12O6	glucose	C6H12O6	oxygen	O2	oxygen	no	n.a.	Hempfling (1975)
343	Escherichia coli B	0.38	310.15	6.8	chemostat	['C6H12O6', 'O2', 'NH4+1']	['CH1.8O0.5N0.2', 'H+1', 'H2O', 'CHO3-1']	n.a.	glucose	C6H12O6	glucose	C6H12O6	oxygen	O2	oxygen	no	n.a.	Hempfling (1975)
344	Escherichia coli B	0.51	310.15	6.8	chemostat	['C6H12O6', 'O2', 'NH4+1']	['CH1.8O0.5N0.2', 'H+1', 'H2O', 'CHO3-1']	n.a.	glucose	C6H12O6	glucose	C6H12O6	oxygen	O2	oxygen	no	n.a.	Hempfling (1975)
345	Escherichia coli B	0.97	310.15	6.8	chemostat	['C6H12O6', 'O2', 'NH4+1']	['CH1.8O0.5N0.2', 'H+1', 'H2O', 'CHO3-1']	n.a.	glucose	C6H12O6	glucose	C6H12O6	oxygen	O2	oxygen	no	n.a.	Hempfling (1975)
346	Escherichia coli B	0.063	310.15	6.8	chemostat	['C6H14O6', 'O2', 'NH4+1']	['CH1.8O0.5N0.2', 'H+1', 'H2O', 'CHO3-1']	n.a.	mannitol	C6H14O6	mannitol	C6H14O6	oxygen	O2	oxygen	no	n.a.	Hempfling (1975)
347	Escherichia coli B	0.087	310.15	6.8	chemostat	['C6H14O6', 'O2', 'NH4+1']	['CH1.8O0.5N0.2', 'H+1', 'H2O', 'CHO3-1']	n.a.	mannitol	C6H14O6	mannitol	C6H14O6	oxygen	O2	oxygen	no	n.a.	Hempfling (1975)
348	Escherichia coli B	0.125	310.15	6.8	chemostat	['C6H14O6', 'O2', 'NH4+1']	['CH1.8O0.5N0.2', 'H+1', 'H2O', 'CHO3-1']	n.a.	mannitol	C6H14O6	mannitol	C6H14O6	oxygen	O2	oxygen	no	n.a.	Hempfling (1975)
349	Escherichia coli B	0.254	310.15	6.8	chemostat	['C6H14O6', 'O2', 'NH4+1']	['CH1.8O0.5N0.2', 'H+1', 'H2O', 'CHO3-1']	n.a.	mannitol	C6H14O6	mannitol	C6H14O6	oxygen	O2	oxygen	no	n.a.	Hempfling (1975)
350	Escherichia coli B	0.189	310.15	6.8	chemostat	['C6H14O6', 'O2', 'NH4+1']	['CH1.8O0.5N0.2', 'H+1', 'H2O', 'CHO3-1']	n.a.	mannitol	C6H14O6	mannitol	C6H14O6	oxygen	O2	oxygen	no	n.a.	Hempfling (1975)
351	Escherichia coli B	0.573	310.15	6.8	chemostat	['C6H14O6', 'O2', 'NH4+1']	['CH1.8O0.5N0.2', 'H+1', 'H2O', 'CHO3-1']	n.a.	mannitol	C6H14O6	mannitol	C6H14O6	oxygen	O2	oxygen	no	n.a.	Hempfling (1975)
352	Escherichia coli B	0.103	310.15	6.8	chemostat	['C6H12O6 (galactose)', 'O2', 'NH4+1']	['CH1.8O0.5N0.2', 'H+1', 'H2O', 'CHO3-1']	n.a.	galactose	C6H12O6 (galactose)	galactose	C6H12O6 (galactose)	oxygen	O2	oxygen	no	n.a.	Hempfling (1975)
353	Escherichia coli B	0.135	310.15	6.8	chemostat	['C6H12O6 (galactose)', 'O2', 'NH4+1']	['CH1.8O0.5N0.2', 'H+1', 'H2O', 'CHO3-1']	n.a.	galactose	C6H12O6 (galactose)	galactose	C6H12O6 (galactose)	oxygen	O2	oxygen	no	n.a.	Hempfling (1975)
354	Escherichia coli B	0.172	310.15	6.8	chemostat	['C6H12O6 (galactose)', 'O2', 'NH4+1']	['CH1.8O0.5N0.2', 'H+1', 'H2O', 'CHO3-1']	n.a.	galactose	C6H12O6 (galactose)	galactose	C6H12O6 (galactose)	oxygen	O2	oxygen	no	n.a.	Hempfling (1975)
355	Escherichia coli B	0.232	310.15	6.8	chemostat	['C6H12O6 (galactose)', 'O2', 'NH4+1']	['CH1.8O0.5N0.2', 'H+1', 'H2O', 'CHO3-1']	n.a.	galactose	C6H12O6 (galactose)	galactose	C6H12O6 (galactose)	oxygen	O2	oxygen	no	n.a.	Hempfling (1975)
356	Escherichia coli B	0.286	310.15	6.8	chemostat	['C6H12O6 (galactose)', 'O2', 'NH4+1']	['CH1.8O0.5N0.2', 'H+1', 'H2O', 'CHO3-1']	n.a.	galactose	C6H12O6 (galactose)	galactose	C6H12O6 (galactose)	oxygen	O2	oxygen	no	n.a.	Hempfling (1975)
357	Escherichia coli B	0.476	310.15	6.8	chemostat	['C6H12O6 (galactose)', 'O2', 'NH4+1']	['CH1.8O0.5N0.2', 'H+1', 'H2O', 'CHO3-1']	n.a.	galactose	C6H12O6 (galactose)	galactose	C6H12O6 (galactose)	oxygen	O2	oxygen	no	n.a.	Hempfling (1975)
358	Escherichia coli B	0.1	310.15	6.8	chemostat	['C3H8O3', 'O2', 'NH4+1']	['CH1.8O0.5N0.2', 'H+1', 'H2O', 'CHO3-1']	n.a.	glycerol	C3H8O3	glycerol	C3H8O3	oxygen	O2	oxygen	no	n.a.	Hempfling (1975)
359	Escherichia coli B	0.129	310.15	6.8	chemostat	['C3H8O3', 'O2', 'NH4+1']	['CH1.8O0.5N0.2', 'H+1', 'H2O', 'CHO3-1']	n.a.	glycerol	C3H8O3	glycerol	C3H8O3	oxygen	O2	oxygen	no	n.a.	Hempfling (1975)
360	Escherichia coli B	0.171	310.15	6.8	chemostat	['C3H8O3', 'O2', 'NH4+1']	['CH1.8O0.5N0.2', 'H+1', 'H2O', 'CHO3-1']	n.a.	glycerol	C3H8O3	glycerol	C3H8O3	oxygen	O2	oxygen	no	n.a.	Hempfling (1975)
361	Escherichia coli B	0.108	310.15	6.8	chemostat	['C3H8O3', 'O2', 'NH4+1']	['CH1.8O0.5N0.2', 'H+1', 'H2O', 'CHO3-1']	n.a.	glycerol	C3H8O3	glycerol	C3H8O3	oxygen	O2	oxygen	no	n.a.	Hempfling (1975)
362	Escherichia coli B	0.136	310.15	6.8	chemostat	['C3H8O3', 'O2', 'NH4+1']	['CH1.8O0.5N0.2', 'H+1', 'H2O', 'CHO3-1']	n.a.	glycerol	C3H8O3	glycerol	C3H8O3	oxygen	O2	oxygen	no	n.a.	Hempfling (1975)
363	Escherichia coli B	0.234	310.15	6.8	chemostat	['C3H8O3', 'O2', 'NH4+1']	['CH1.8O0.5N0.2', 'H+1', 'H2O', 'CHO3-1']	n.a.	glycerol	C3H8O3	glycerol	C3H8O3	oxygen	O2	oxygen	no	n.a.	Hempfling (1975)
364	Escherichia coli B	0.476	310.15	6.8	chemostat	['C3H8O3', 'O2', 'NH4+1']	['CH1.8O0.5N0.2', 'H+1', 'H2O', 'CHO3-1']	n.a.	glycerol	C3H8O3	glycerol	C3H8O3	oxygen	O2	oxygen	no	n.a.	Hempfling (1975)
365	Escherichia coli B	0.1	310.15	6.8	chemostat	['C3H8O3', 'O2', 'NH4+1']	['CH1.8O0.5N0.2', 'H+1', 'H2O', 'CHO3-1']	n.a.	glycerol	C3H8O3	glycerol	C3H8O3	oxygen	O2	oxygen	no	n.a.	Hempfling (1975)
366	Escherichia coli B	0.236	310.15	6.8	chemostat	['C3H8O3', 'O2', 'NH4+1']	['CH1.8O0.5N0.2', 'H+1', 'H2O', 'CHO3-1']	n.a.	glycerol	C3H8O3	glycerol	C3H8O3	oxygen	O2	oxygen	no	n.a.	Hempfling (1975)
367	Escherichia coli B	0.336	310.15	6.8	chemostat	['C3H8O3', 'O2', 'NH4+1']	['CH1.8O0.5N0.2', 'H+1', 'H2O', 'CHO3-1']	n.a.	glycerol	C3H8O3	glycerol	C3H8O3	oxygen	O2	oxygen	no	n.a.	Hempfling (1975)
368	Escherichia coli B	0.474	310.15	6.8	chemostat	['C3H8O3', 'O2', 'NH4+1']	['CH1.8O0.5N0.2', 'H+1', 'H2O', 'CHO3-1']	n.a.	glycerol	C3H8O3	glycerol	C3H8O3	oxygen	O2	oxygen	no	n.a.	Hempfling (1975)
369	Escherichia coli B	0.203	310.15	6.8	chemostat	['C3H8O3', 'O2', 'NH4+1']	['CH1.8O0.5N0.2', 'H+1', 'H2O', 'CHO3-1']	n.a.	glycerol	C3H8O3	glycerol	C3H8O3	oxygen	O2	oxygen	no	n.a.	Hempfling (1975)
370	Escherichia coli B	0.322	310.15	6.8	chemostat	['C3H8O3', 'O2', 'NH4+1']	['CH1.8O0.5N0.2', 'H+1', 'H2O', 'CHO3-1']	n.a.	glycerol	C3H8O3	glycerol	C3H8O3	oxygen	O2	oxygen	no	n.a.	Hempfling (1975)
371	Escherichia coli B	0.082	310.15	6.8	chemostat	['O2', 'H2O', 'NH4+1', 'C4H4O4-2']	['CH1.8O0.5N0.2', 'H+1', 'CHO3-1']	n.a.	succinate	C4H4O4-2	succinate	C4H4O4-2	oxygen	O2	oxygen	no	n.a.	Hempfling (1975)
372	Escherichia coli B	0.125	310.15	6.8	chemostat	['O2', 'H2O', 'NH4+1', 'C4H4O4-2']	['CH1.8O0.5N0.2', 'H+1', 'CHO3-1']	n.a.	succinate	C4H4O4-2	succinate	C4H4O4-2	oxygen	O2	oxygen	no	n.a.	Hempfling (1975)
373	Escherichia coli B	0.164	310.15	6.8	chemostat	['O2', 'H2O', 'NH4+1', 'C4H4O4-2']	['CH1.8O0.5N0.2', 'H+1', 'CHO3-1']	n.a.	succinate	C4H4O4-2	succinate	C4H4O4-2	oxygen	O2	oxygen	no	n.a.	Hempfling (1975)
374	Escherichia coli B	0.227	310.15	6.8	chemostat	['O2', 'H2O', 'NH4+1', 'C4H4O4-2']	['CH1.8O0.5N0.2', 'H+1', 'CHO3-1']	n.a.	succinate	C4H4O4-2	succinate	C4H4O4-2	oxygen	O2	oxygen	no	n.a.	Hempfling (1975)
375	Escherichia coli B	0.294	310.15	6.8	chemostat	['O2', 'H2O', 'NH4+1', 'C4H4O4-2']	['CH1.8O0.5N0.2', 'H+1', 'CHO3-1']	n.a.	succinate	C4H4O4-2	succinate	C4H4O4-2	oxygen	O2	oxygen	no	n.a.	Hempfling (1975)
376	Escherichia coli B	0.378	310.15	6.8	chemostat	['O2', 'H2O', 'NH4+1', 'C4H4O4-2']	['CH1.8O0.5N0.2', 'H+1', 'CHO3-1']	n.a.	succinate	C4H4O4-2	succinate	C4H4O4-2	oxygen	O2	oxygen	no	n.a.	Hempfling (1975)
377	Escherichia coli B	0.08	310.15	6.8	chemostat	['O2', 'H2O', 'C5H7O4N-2']	['CH1.8O0.5N0.2', 'H+1', 'NH4+1', 'CHO3-1']	n.a.	glutamate	C5H7O4N-2	glutamate	C5H7O4N-2	oxygen	O2	oxygen	no	n.a.	Hempfling (1975)
378	Escherichia coli B	0.154	310.15	6.8	chemostat	['O2', 'H2O', 'C5H7O4N-2']	['CH1.8O0.5N0.2', 'H+1', 'NH4+1', 'CHO3-1']	n.a.	glutamate	C5H7O4N-2	glutamate	C5H7O4N-2	oxygen	O2	oxygen	no	n.a.	Hempfling (1975)
379	Escherichia coli B	0.173	310.15	6.8	chemostat	['O2', 'H2O', 'C5H7O4N-2']	['CH1.8O0.5N0.2', 'H+1', 'NH4+1', 'CHO3-1']	n.a.	glutamate	C5H7O4N-2	glutamate	C5H7O4N-2	oxygen	O2	oxygen	no	n.a.	Hempfling (1975)
380	Escherichia coli B	0.228	310.15	6.8	chemostat	['O2', 'H2O', 'C5H7O4N-2']	['CH1.8O0.5N0.2', 'H+1', 'NH4+1', 'CHO3-1']	n.a.	glutamate	C5H7O4N-2	glutamate	C5H7O4N-2	oxygen	O2	oxygen	no	n.a.	Hempfling (1975)
381	Escherichia coli B	0.238	310.15	6.8	chemostat	['O2', 'H2O', 'C5H7O4N-2']	['CH1.8O0.5N0.2', 'H+1', 'NH4+1', 'CHO3-1']	n.a.	glutamate	C5H7O4N-2	glutamate	C5H7O4N-2	oxygen	O2	oxygen	no	n.a.	Hempfling (1975)
382	Escherichia coli B	0.357	310.15	6.8	chemostat	['O2', 'H2O', 'C5H7O4N-2']	['CH1.8O0.5N0.2', 'H+1', 'NH4+1', 'CHO3-1']	n.a.	glutamate	C5H7O4N-2	glutamate	C5H7O4N-2	oxygen	O2	oxygen	no	n.a.	Hempfling (1975)
383	Escherichia coli B	0.475	310.15	6.8	chemostat	['O2', 'H2O', 'C5H7O4N-2']	['CH1.8O0.5N0.2', 'H+1', 'NH4+1', 'CHO3-1']	n.a.	glutamate	C5H7O4N-2	glutamate	C5H7O4N-2	oxygen	O2	oxygen	no	n.a.	Hempfling (1975)
384	Escherichia coli B	0.185	310.15	6.8	chemostat	['O2', 'H2O', 'C5H7O4N-2']	['CH1.8O0.5N0.2', 'H+1', 'NH4+1', 'CHO3-1']	n.a.	glutamate	C5H7O4N-2	glutamate	C5H7O4N-2	oxygen	O2	oxygen	no	n.a.	Hempfling (1975)
385	Escherichia coli B	0.244	310.15	6.8	chemostat	['O2', 'H2O', 'C5H7O4N-2']	['CH1.8O0.5N0.2', 'H+1', 'NH4+1', 'CHO3-1']	n.a.	glutamate	C5H7O4N-2	glutamate	C5H7O4N-2	oxygen	O2	oxygen	no	n.a.	Hempfling (1975)
386	Escherichia coli B	0.303	310.15	6.8	chemostat	['O2', 'H2O', 'C5H7O4N-2']	['CH1.8O0.5N0.2', 'H+1', 'NH4+1', 'CHO3-1']	n.a.	glutamate	C5H7O4N-2	glutamate	C5H7O4N-2	oxygen	O2	oxygen	no	n.a.	Hempfling (1975)
387	Escherichia coli B	0.435	310.15	6.8	chemostat	['O2', 'H2O', 'C5H7O4N-2']	['CH1.8O0.5N0.2', 'H+1', 'NH4+1', 'CHO3-1']	n.a.	glutamate	C5H7O4N-2	glutamate	C5H7O4N-2	oxygen	O2	oxygen	no	n.a.	Hempfling (1975)
388	Escherichia coli B	0.141	310.15	6.8	chemostat	['O2', 'NH4+1', 'C2H3O2-1']	['CH1.8O0.5N0.2', 'H+1', 'H2O', 'CHO3-1']	n.a.	acetate	C2H3O2-1	acetate	C2H3O2-1	oxygen	O2	oxygen	no	n.a.	Hempfling (1975)
389	Escherichia coli B	0.172	310.15	6.8	chemostat	['O2', 'NH4+1', 'C2H3O2-1']	['CH1.8O0.5N0.2', 'H+1', 'H2O', 'CHO3-1']	n.a.	acetate	C2H3O2-1	acetate	C2H3O2-1	oxygen	O2	oxygen	no	n.a.	Hempfling (1975)
390	Escherichia coli B	0.285	310.15	6.8	chemostat	['O2', 'NH4+1', 'C2H3O2-1']	['CH1.8O0.5N0.2', 'H+1', 'H2O', 'CHO3-1']	n.a.	acetate	C2H3O2-1	acetate	C2H3O2-1	oxygen	O2	oxygen	no	n.a.	Hempfling (1975)
391	Escherichia coli B	0.367	310.15	6.8	chemostat	['O2', 'NH4+1', 'C2H3O2-1']	['CH1.8O0.5N0.2', 'H+1', 'H2O', 'CHO3-1']	n.a.	acetate	C2H3O2-1	acetate	C2H3O2-1	oxygen	O2	oxygen	no	n.a.	Hempfling (1975)
392	Escherichia coli B	0.101	298.15	6.8	chemostat	['C6H12O6', 'NH4+1']	['CH1.8O0.5N0.2', 'H+1', 'H2O', 'CHO3-1', 'C2H3O2-1']	n.a.	glucose	C6H12O6	glucose	C6H12O6	glucose	C6H12O6	organic	no	n.a.	Mainzer (1976)
393	Escherichia coli B	0.13	298.15	6.8	chemostat	['C6H12O6', 'NH4+1']	['CH1.8O0.5N0.2', 'H+1', 'H2O', 'CHO3-1', 'C2H3O2-1']	n.a.	glucose	C6H12O6	glucose	C6H12O6	glucose	C6H12O6	organic	no	n.a.	Mainzer (1976)
394	Escherichia coli B	0.157	298.15	6.8	chemostat	['C6H12O6', 'NH4+1']	['CH1.8O0.5N0.2', 'H+1', 'H2O', 'CHO3-1', 'C2H3O2-1']	n.a.	glucose	C6H12O6	glucose	C6H12O6	glucose	C6H12O6	organic	no	n.a.	Mainzer (1976)
395	Escherichia coli B	0.201	298.15	6.8	chemostat	['C6H12O6', 'NH4+1']	['CH1.8O0.5N0.2', 'H+1', 'H2O', 'CHO3-1', 'C2H3O2-1']	n.a.	glucose	C6H12O6	glucose	C6H12O6	glucose	C6H12O6	organic	no	n.a.	Mainzer (1976)
396	Escherichia coli B	0.218	298.15	6.8	chemostat	['C6H12O6', 'NH4+1']	['CH1.8O0.5N0.2', 'H+1', 'H2O', 'CHO3-1', 'C2H3O2-1']	n.a.	glucose	C6H12O6	glucose	C6H12O6	glucose	C6H12O6	organic	no	n.a.	Mainzer (1976)
397	Escherichia coli B	0.109	303.15	6.8	chemostat	['C6H12O6', 'NH4+1']	['CH1.8O0.5N0.2', 'H+1', 'H2O', 'CHO3-1', 'C2H3O2-1']	n.a.	glucose	C6H12O6	glucose	C6H12O6	glucose	C6H12O6	organic	no	n.a.	Mainzer (1976)
398	Escherichia coli B	0.145	303.15	6.8	chemostat	['C6H12O6', 'NH4+1']	['CH1.8O0.5N0.2', 'H+1', 'H2O', 'CHO3-1', 'C2H3O2-1']	n.a.	glucose	C6H12O6	glucose	C6H12O6	glucose	C6H12O6	organic	no	n.a.	Mainzer (1976)
399	Escherichia coli B	0.184	303.15	6.8	chemostat	['C6H12O6', 'NH4+1']	['CH1.8O0.5N0.2', 'H+1', 'H2O', 'CHO3-1', 'C2H3O2-1']	n.a.	glucose	C6H12O6	glucose	C6H12O6	glucose	C6H12O6	organic	no	n.a.	Mainzer (1976)
400	Escherichia coli B	0.209	303.15	6.8	chemostat	['C6H12O6', 'NH4+1']	['CH1.8O0.5N0.2', 'H+1', 'H2O', 'CHO3-1', 'C2H3O2-1']	n.a.	glucose	C6H12O6	glucose	C6H12O6	glucose	C6H12O6	organic	no	n.a.	Mainzer (1976)
401	Escherichia coli B	0.236	303.15	6.8	chemostat	['C6H12O6', 'NH4+1']	['CH1.8O0.5N0.2', 'H+1', 'H2O', 'CHO3-1', 'C2H3O2-1']	n.a.	glucose	C6H12O6	glucose	C6H12O6	glucose	C6H12O6	organic	no	n.a.	Mainzer (1976)
402	Escherichia coli B	0.086	290.65	6.8	chemostat	['C6H12O6', 'O2', 'NH4+1']	['CH1.8O0.5N0.2', 'H+1', 'H2O', 'CHO3-1']	n.a.	glucose	C6H12O6	glucose	C6H12O6	oxygen	O2	oxygen	no	n.a.	Mainzer (1976)
403	Escherichia coli B	0.091	290.65	6.8	chemostat	['C6H12O6', 'O2', 'NH4+1']	['CH1.8O0.5N0.2', 'H+1', 'H2O', 'CHO3-1']	n.a.	glucose	C6H12O6	glucose	C6H12O6	oxygen	O2	oxygen	no	n.a.	Mainzer (1976)
404	Escherichia coli B	0.145	290.65	6.8	chemostat	['C6H12O6', 'O2', 'NH4+1']	['CH1.8O0.5N0.2', 'H+1', 'H2O', 'CHO3-1']	n.a.	glucose	C6H12O6	glucose	C6H12O6	oxygen	O2	oxygen	no	n.a.	Mainzer (1976)
405	Escherichia coli B	0.192	290.65	6.8	chemostat	['C6H12O6', 'O2', 'NH4+1']	['CH1.8O0.5N0.2', 'H+1', 'H2O', 'CHO3-1']	n.a.	glucose	C6H12O6	glucose	C6H12O6	oxygen	O2	oxygen	no	n.a.	Mainzer (1976)
406	Escherichia coli B	0.269	290.65	6.8	chemostat	['C6H12O6', 'O2', 'NH4+1']	['CH1.8O0.5N0.2', 'H+1', 'H2O', 'CHO3-1']	n.a.	glucose	C6H12O6	glucose	C6H12O6	oxygen	O2	oxygen	no	n.a.	Mainzer (1976)
407	Escherichia coli B	0.37	290.65	6.8	chemostat	['C6H12O6', 'O2', 'NH4+1']	['CH1.8O0.5N0.2', 'H+1', 'H2O', 'CHO3-1']	n.a.	glucose	C6H12O6	glucose	C6H12O6	oxygen	O2	oxygen	no	n.a.	Mainzer (1976)
408	Escherichia coli B	0.127	296.65	6.8	chemostat	['C6H12O6', 'O2', 'NH4+1']	['CH1.8O0.5N0.2', 'H+1', 'H2O', 'CHO3-1']	n.a.	glucose	C6H12O6	glucose	C6H12O6	oxygen	O2	oxygen	no	n.a.	Mainzer (1976)
409	Escherichia coli B	0.183	296.65	6.8	chemostat	['C6H12O6', 'O2', 'NH4+1']	['CH1.8O0.5N0.2', 'H+1', 'H2O', 'CHO3-1']	n.a.	glucose	C6H12O6	glucose	C6H12O6	oxygen	O2	oxygen	no	n.a.	Mainzer (1976)
410	Escherichia coli B	0.229	296.65	6.8	chemostat	['C6H12O6', 'O2', 'NH4+1']	['CH1.8O0.5N0.2', 'H+1', 'H2O', 'CHO3-1']	n.a.	glucose	C6H12O6	glucose	C6H12O6	oxygen	O2	oxygen	no	n.a.	Mainzer (1976)
411	Escherichia coli B	0.293	296.65	6.8	chemostat	['C6H12O6', 'O2', 'NH4+1']	['CH1.8O0.5N0.2', 'H+1', 'H2O', 'CHO3-1']	n.a.	glucose	C6H12O6	glucose	C6H12O6	oxygen	O2	oxygen	no	n.a.	Mainzer (1976)
412	Escherichia coli B	0.336	296.65	6.8	chemostat	['C6H12O6', 'O2', 'NH4+1']	['CH1.8O0.5N0.2', 'H+1', 'H2O', 'CHO3-1']	n.a.	glucose	C6H12O6	glucose	C6H12O6	oxygen	O2	oxygen	no	n.a.	Mainzer (1976)
413	Escherichia coli B	0.373	296.65	6.8	chemostat	['C6H12O6', 'O2', 'NH4+1']	['CH1.8O0.5N0.2', 'H+1', 'H2O', 'CHO3-1']	n.a.	glucose	C6H12O6	glucose	C6H12O6	oxygen	O2	oxygen	no	n.a.	Mainzer (1976)
414	Escherichia coli B	0.172	303.15	6.8	chemostat	['C6H12O6', 'O2', 'NH4+1']	['CH1.8O0.5N0.2', 'H+1', 'H2O', 'CHO3-1']	n.a.	glucose	C6H12O6	glucose	C6H12O6	oxygen	O2	oxygen	no	n.a.	Mainzer (1976)
415	Escherichia coli B	0.172	303.15	6.8	chemostat	['C6H12O6', 'O2', 'NH4+1']	['CH1.8O0.5N0.2', 'H+1', 'H2O', 'CHO3-1']	n.a.	glucose	C6H12O6	glucose	C6H12O6	oxygen	O2	oxygen	no	n.a.	Mainzer (1976)
416	Escherichia coli B	0.236	303.15	6.8	chemostat	['C6H12O6', 'O2', 'NH4+1']	['CH1.8O0.5N0.2', 'H+1', 'H2O', 'CHO3-1']	n.a.	glucose	C6H12O6	glucose	C6H12O6	oxygen	O2	oxygen	no	n.a.	Mainzer (1976)
417	Escherichia coli B	0.295	303.15	6.8	chemostat	['C6H12O6', 'O2', 'NH4+1']	['CH1.8O0.5N0.2', 'H+1', 'H2O', 'CHO3-1']	n.a.	glucose	C6H12O6	glucose	C6H12O6	oxygen	O2	oxygen	no	n.a.	Mainzer (1976)
418	Escherichia coli B	0.078	303.15	6.8	chemostat	['C6H12O6', 'O2', 'NH4+1']	['CH1.8O0.5N0.2', 'H+1', 'H2O', 'CHO3-1']	n.a.	glucose	C6H12O6	glucose	C6H12O6	oxygen	O2	oxygen	no	n.a.	Mainzer (1976)
419	Escherichia coli B	0.13	303.15	6.8	chemostat	['C6H12O6', 'O2', 'NH4+1']	['CH1.8O0.5N0.2', 'H+1', 'H2O', 'CHO3-1']	n.a.	glucose	C6H12O6	glucose	C6H12O6	oxygen	O2	oxygen	no	n.a.	Mainzer (1976)
420	Escherichia coli B	0.181	303.15	6.8	chemostat	['C6H12O6', 'O2', 'NH4+1']	['CH1.8O0.5N0.2', 'H+1', 'H2O', 'CHO3-1']	n.a.	glucose	C6H12O6	glucose	C6H12O6	oxygen	O2	oxygen	no	n.a.	Mainzer (1976)
421	Escherichia coli B	0.233	303.15	6.8	chemostat	['C6H12O6', 'O2', 'NH4+1']	['CH1.8O0.5N0.2', 'H+1', 'H2O', 'CHO3-1']	n.a.	glucose	C6H12O6	glucose	C6H12O6	oxygen	O2	oxygen	no	n.a.	Mainzer (1976)
422	Escherichia coli B	0.108	305.15	6.8	chemostat	['C6H12O6', 'O2', 'NH4+1']	['CH1.8O0.5N0.2', 'H+1', 'H2O', 'CHO3-1']	n.a.	glucose	C6H12O6	glucose	C6H12O6	oxygen	O2	oxygen	no	n.a.	Mainzer (1976)
423	Escherichia coli B	0.134	305.15	6.8	chemostat	['C6H12O6', 'O2', 'NH4+1']	['CH1.8O0.5N0.2', 'H+1', 'H2O', 'CHO3-1']	n.a.	glucose	C6H12O6	glucose	C6H12O6	oxygen	O2	oxygen	no	n.a.	Mainzer (1976)
424	Escherichia coli B	0.191	305.15	6.8	chemostat	['C6H12O6', 'O2', 'NH4+1']	['CH1.8O0.5N0.2', 'H+1', 'H2O', 'CHO3-1']	n.a.	glucose	C6H12O6	glucose	C6H12O6	oxygen	O2	oxygen	no	n.a.	Mainzer (1976)
425	Escherichia coli B	0.254	305.15	6.8	chemostat	['C6H12O6', 'O2', 'NH4+1']	['CH1.8O0.5N0.2', 'H+1', 'H2O', 'CHO3-1']	n.a.	glucose	C6H12O6	glucose	C6H12O6	oxygen	O2	oxygen	no	n.a.	Mainzer (1976)
426	Escherichia coli B	0.108	307.65	6.8	chemostat	['C6H12O6', 'O2', 'NH4+1']	['CH1.8O0.5N0.2', 'H+1', 'H2O', 'CHO3-1']	n.a.	glucose	C6H12O6	glucose	C6H12O6	oxygen	O2	oxygen	no	n.a.	Mainzer (1976)
427	Escherichia coli B	0.161	307.65	6.8	chemostat	['C6H12O6', 'O2', 'NH4+1']	['CH1.8O0.5N0.2', 'H+1', 'H2O', 'CHO3-1']	n.a.	glucose	C6H12O6	glucose	C6H12O6	oxygen	O2	oxygen	no	n.a.	Mainzer (1976)
428	Escherichia coli B	0.21	307.65	6.8	chemostat	['C6H12O6', 'O2', 'NH4+1']	['CH1.8O0.5N0.2', 'H+1', 'H2O', 'CHO3-1']	n.a.	glucose	C6H12O6	glucose	C6H12O6	oxygen	O2	oxygen	no	n.a.	Mainzer (1976)
429	Escherichia coli B	0.27	307.65	6.8	chemostat	['C6H12O6', 'O2', 'NH4+1']	['CH1.8O0.5N0.2', 'H+1', 'H2O', 'CHO3-1']	n.a.	glucose	C6H12O6	glucose	C6H12O6	oxygen	O2	oxygen	no	n.a.	Mainzer (1976)
430	Escherichia coli B	0.112	315.15	6.8	chemostat	['C6H12O6', 'O2', 'NH4+1']	['CH1.8O0.5N0.2', 'H+1', 'H2O', 'CHO3-1']	n.a.	glucose	C6H12O6	glucose	C6H12O6	oxygen	O2	oxygen	no	n.a.	Mainzer (1976)
431	Escherichia coli B	0.159	315.15	6.8	chemostat	['C6H12O6', 'O2', 'NH4+1']	['CH1.8O0.5N0.2', 'H+1', 'H2O', 'CHO3-1']	n.a.	glucose	C6H12O6	glucose	C6H12O6	oxygen	O2	oxygen	no	n.a.	Mainzer (1976)
432	Escherichia coli B	0.268	315.15	6.8	chemostat	['C6H12O6', 'O2', 'NH4+1']	['CH1.8O0.5N0.2', 'H+1', 'H2O', 'CHO3-1']	n.a.	glucose	C6H12O6	glucose	C6H12O6	oxygen	O2	oxygen	no	n.a.	Mainzer (1976)
433	Escherichia coli B	0.324	315.15	6.8	chemostat	['C6H12O6', 'O2', 'NH4+1']	['CH1.8O0.5N0.2', 'H+1', 'H2O', 'CHO3-1']	n.a.	glucose	C6H12O6	glucose	C6H12O6	oxygen	O2	oxygen	no	n.a.	Mainzer (1976)
434	Candida utilis	0.1	303.15	5.0	chemostat	['H+1', 'O2', 'NH4+1', 'C6H5O7-3']	['CH1.8O0.5N0.2', 'H2O', 'CO2']	n.a.	citrate	C6H5O7-3	citrate	C6H5O7-3	oxygen	O2	oxygen	yes	n.a.	Verduyn thesis, in Heijnen (1992)
435	Candida utilis	0.1	303.15	5.0	chemostat	['C3H3O3-1', 'H+1', 'O2', 'NH4+1']	['CH1.8O0.5N0.2', 'H2O', 'CO2']	n.a.	pyruvate	C3H3O3-1	pyruvate	C3H3O3-1	oxygen	O2	oxygen	yes	n.a.	Verduyn thesis, in Heijnen (1992)
436	Candida utilis	0.1	303.15	5.0	chemostat	['H+1', 'O2', 'NH4+1', 'C4H4O4-2']	['CH1.8O0.5N0.2', 'H2O', 'CO2']	n.a.	succinate	C4H4O4-2	succinate	C4H4O4-2	oxygen	O2	oxygen	yes	n.a.	Verduyn thesis, in Heijnen (1992)
437	Candida utilis	0.1	303.15	5.0	chemostat	['H+1', 'O2', 'NH4+1', 'C6H11O7-1']	['CH1.8O0.5N0.2', 'H2O', 'CO2']	n.a.	gluconate	C6H11O7-1	gluconate	C6H11O7-1	oxygen	O2	oxygen	yes	n.a.	Verduyn thesis, in Heijnen (1992)
438	Candida utilis	0.1	303.15	5.0	chemostat	['C6H12O6', 'O2', 'NH4+1']	['CH1.8O0.5N0.2', 'H+1', 'H2O', 'CO2']	n.a.	glucose	C6H12O6	glucose	C6H12O6	oxygen	O2	oxygen	yes	n.a.	Verduyn thesis, in Heijnen (1992)
439	Candida utilis	0.1	303.15	5.0	chemostat	['H+1', 'O2', 'NH4+1', 'C2H3O2-1']	['CH1.8O0.5N0.2', 'H2O', 'CO2']	n.a.	acetate	C2H3O2-1	acetate	C2H3O2-1	oxygen	O2	oxygen	yes	n.a.	Verduyn thesis, in Heijnen (1992)
440	Candida utilis	0.1	303.15	5.0	chemostat	['C3H8O3', 'O2', 'NH4+1']	['CH1.8O0.5N0.2', 'H+1', 'H2O', 'CO2']	n.a.	glycerol	C3H8O3	glycerol	C3H8O3	oxygen	O2	oxygen	yes	n.a.	Verduyn thesis, in Heijnen (1992)
441	Candida utilis	0.1	303.15	5.0	chemostat	['O2', 'NH4+1', 'C4H8O2 (acetoin)']	['CH1.8O0.5N0.2', 'H+1', 'H2O', 'CO2']	n.a.	acetoin	C4H8O2 (acetoin)	acetoin	C4H8O2 (acetoin)	oxygen	O2	oxygen	yes	n.a.	Verduyn thesis, in Heijnen (1992)
442	Candida utilis	0.1	303.15	5.0	chemostat	['O2', 'NH4+1', 'C4H10O2']	['CH1.8O0.5N0.2', 'H+1', 'H2O', 'CO2']	n.a.	2.3-butanediol	C4H10O2	2.3-butanediol	C4H10O2	oxygen	O2	oxygen	yes	n.a.	Verduyn thesis, in Heijnen (1992)
443	Candida utilis	0.1	303.15	5.0	chemostat	['O2', 'NH4+1', 'C2H6O']	['CH1.8O0.5N0.2', 'H+1', 'H2O', 'CO2']	n.a.	ethanol	C2H6O	ethanol	C2H6O	oxygen	O2	oxygen	yes	n.a.	Verduyn thesis, in Heijnen (1992)
444	Candida utilis	0.1	303.15	5.0	chemostat	['H+1', 'O2', 'C5H7O4N-2']	['CH1.8O0.5N0.2', 'H2O', 'NH4+1', 'CO2']	n.a.	glutamate	C5H7O4N-2	glutamate	C5H7O4N-2	oxygen	O2	oxygen	yes	n.a.	Verduyn thesis
445	Candida utilis	0.1	303.15	5.0	chemostat	['H+1', 'O2', 'C3H6O2N-1']	['CH1.8O0.5N0.2', 'H2O', 'NH4+1', 'CO2']	n.a.	alanine	C3H6O2N-1	alanine	C3H6O2N-1	oxygen	O2	oxygen	yes	n.a.	Verduyn thesis
446	Candida utilis	0.1	303.15	5.0	chemostat	['H+1', 'O2', 'NH4+1', 'C3H5O3-1']	['CH1.8O0.5N0.2', 'H2O', 'CO2']	n.a.	lactate	C3H5O3-1	lactate	C3H5O3-1	oxygen	O2	oxygen	yes	n.a.	Verduyn thesis
447	Candida utilis	0.1	303.15	5.0	chemostat	['H+1', 'O2', 'NH4+1', 'C4H7O2-1']	['CH1.8O0.5N0.2', 'H2O', 'CO2']	n.a.	butyrate	C4H7O2-1	butyrate	C4H7O2-1	oxygen	O2	oxygen	yes	n.a.	Verduyn thesis
448	Saccharomyces cerevisiae	0.1	303.15	5.0	chemostat	['C6H12O6', 'O2', 'NH4+1']	['CH1.8O0.5N0.2', 'H+1', 'H2O', 'CO2']	n.a.	glucose	C6H12O6	glucose	C6H12O6	oxygen	O2	oxygen	yes	n.a.	Verduyn thesis
449	Saccharomyces cerevisiae	0.1	303.15	5.0	chemostat	['H+1', 'O2', 'NH4+1', 'C2H3O2-1']	['CH1.8O0.5N0.2', 'H2O', 'CO2']	n.a.	acetate	C2H3O2-1	acetate	C2H3O2-1	oxygen	O2	oxygen	yes	n.a.	Verduyn thesis
450	Saccharomyces cerevisiae	0.1	303.15	5.0	chemostat	['O2', 'NH4+1', 'C2H6O']	['CH1.8O0.5N0.2', 'H+1', 'H2O', 'CO2']	n.a.	ethanol	C2H6O	ethanol	C2H6O	oxygen	O2	oxygen	yes	n.a.	Verduyn thesis
451	Methanothermobacter marburgensis	0.043	333.15	6.16	chemostat	['H+1', 'NH4+1', 'CHO3-1', 'H2']	['CH1.8O0.5N0.2', 'H2O', 'CH4']	n.a.	bicarbonate	CHO3-1	hydrogen	H2	bicarbonate	CHO3-1	carbon dioxide	no	0.753	Bernacchi (2014)
452	Methanothermobacter marburgensis	0.055	333.15	7.83	chemostat	['H+1', 'NH4+1', 'CHO3-1', 'H2']	['CH1.8O0.5N0.2', 'H2O', 'CH4']	n.a.	bicarbonate	CHO3-1	hydrogen	H2	bicarbonate	CHO3-1	carbon dioxide	no	1.018	Bernacchi (2014)
453	Methanothermobacter marburgensis	0.211	333.15	7.84	chemostat	['H+1', 'NH4+1', 'CHO3-1', 'H2']	['CH1.8O0.5N0.2', 'H2O', 'CH4']	n.a.	bicarbonate	CHO3-1	hydrogen	H2	bicarbonate	CHO3-1	carbon dioxide	no	0.807	Bernacchi (2014)
454	Methanothermobacter marburgensis	0.057	334.15	6.16	chemostat	['H+1', 'NH4+1', 'CHO3-1', 'H2']	['CH1.8O0.5N0.2', 'H2O', 'CH4']	n.a.	bicarbonate	CHO3-1	hydrogen	H2	bicarbonate	CHO3-1	carbon dioxide	no	0.995	Bernacchi (2014)
455	Methanothermobacter marburgensis	0.21	334.15	6.16	chemostat	['H+1', 'NH4+1', 'CHO3-1', 'H2']	['CH1.8O0.5N0.2', 'H2O', 'CH4']	n.a.	bicarbonate	CHO3-1	hydrogen	H2	bicarbonate	CHO3-1	carbon dioxide	no	0.956	Bernacchi (2014)
456	Methanothermobacter marburgensis	0.059	343.15	6.15	chemostat	['H+1', 'NH4+1', 'CHO3-1', 'H2']	['CH1.8O0.5N0.2', 'H2O', 'CH4']	n.a.	bicarbonate	CHO3-1	hydrogen	H2	bicarbonate	CHO3-1	carbon dioxide	no	1.42	Bernacchi (2014)
457	Methanothermobacter marburgensis	0.202	343.15	6.15	chemostat	['H+1', 'NH4+1', 'CHO3-1', 'H2']	['CH1.8O0.5N0.2', 'H2O', 'CH4']	n.a.	bicarbonate	CHO3-1	hydrogen	H2	bicarbonate	CHO3-1	carbon dioxide	no	0.937	Bernacchi (2014)
458	Methanothermobacter marburgensis	0.161	342.15	7.85	chemostat	['H+1', 'NH4+1', 'CHO3-1', 'H2']	['CH1.8O0.5N0.2', 'H2O', 'CH4']	n.a.	bicarbonate	CHO3-1	hydrogen	H2	bicarbonate	CHO3-1	carbon dioxide	no	0.966	Bernacchi (2014)
459	Methanothermobacter marburgensis	0.056	343.15	7.85	chemostat	['H+1', 'NH4+1', 'CHO3-1', 'H2']	['CH1.8O0.5N0.2', 'H2O', 'CH4']	n.a.	bicarbonate	CHO3-1	hydrogen	H2	bicarbonate	CHO3-1	carbon dioxide	no	0.951	Bernacchi (2014)
460	Methanothermobacter marburgensis	0.207	342.15	7.84	chemostat	['H+1', 'NH4+1', 'CHO3-1', 'H2']	['CH1.8O0.5N0.2', 'H2O', 'CH4']	n.a.	bicarbonate	CHO3-1	hydrogen	H2	bicarbonate	CHO3-1	carbon dioxide	no	1.1	Bernacchi (2014)
461	Methanothermobacter marburgensis	0.11	336.15	6.98	chemostat	['H+1', 'NH4+1', 'CHO3-1', 'H2']	['CH1.8O0.5N0.2', 'H2O', 'CH4']	n.a.	bicarbonate	CHO3-1	hydrogen	H2	bicarbonate	CHO3-1	carbon dioxide	no	0.824	Bernacchi (2014)
462	Methanothermobacter marburgensis	0.111	337.15	6.99	chemostat	['H+1', 'NH4+1', 'CHO3-1', 'H2']	['CH1.8O0.5N0.2', 'H2O', 'CH4']	n.a.	bicarbonate	CHO3-1	hydrogen	H2	bicarbonate	CHO3-1	carbon dioxide	no	0.821	Bernacchi (2014)
463	Methanothermobacter marburgensis	0.114	338.15	6.99	chemostat	['H+1', 'NH4+1', 'CHO3-1', 'H2']	['CH1.8O0.5N0.2', 'H2O', 'CH4']	n.a.	bicarbonate	CHO3-1	hydrogen	H2	bicarbonate	CHO3-1	carbon dioxide	no	1.298	Bernacchi (2014)
464	Methanothermobacter marburgensis	0.107	338.15	6.99	chemostat	['H+1', 'NH4+1', 'CHO3-1', 'H2']	['CH1.8O0.5N0.2', 'H2O', 'CH4']	n.a.	bicarbonate	CHO3-1	hydrogen	H2	bicarbonate	CHO3-1	carbon dioxide	no	1.06	Bernacchi (2014)
465	Methanothermobacter marburgensis	0.061	343.15	6.14	chemostat	['H+1', 'NH4+1', 'CHO3-1', 'H2']	['CH1.8O0.5N0.2', 'H2O', 'CH4']	n.a.	bicarbonate	CHO3-1	hydrogen	H2	bicarbonate	CHO3-1	carbon dioxide	no	0.909	Bernacchi (2014)
466	Methanothermobacter marburgensis	0.065	340.15	5.53	chemostat	['NH4+1', 'CO2', 'H2']	['CH1.8O0.5N0.2', 'H+1', 'H2O', 'CH4']	n.a.	carbon dioxide	CO2	hydrogen	H2	carbon dioxide	CO2	carbon dioxide	no	0.712	Bernacchi (2014)
467	Methanothermobacter marburgensis	0.064	341.15	8.41	chemostat	['H+1', 'NH4+1', 'CHO3-1', 'H2']	['CH1.8O0.5N0.2', 'H2O', 'CH4']	n.a.	bicarbonate	CHO3-1	hydrogen	H2	bicarbonate	CHO3-1	carbon dioxide	no	0.76	Bernacchi (2014)
468	Methanothermobacter marburgensis	0.212	332.15	5.6	chemostat	['NH4+1', 'CO2', 'H2']	['CH1.8O0.5N0.2', 'H+1', 'H2O', 'CH4']	n.a.	carbon dioxide	CO2	hydrogen	H2	carbon dioxide	CO2	carbon dioxide	no	0.854	Bernacchi (2014)
469	Methanobacterium thermoautotrophicum	0.069	333.15	6.8	chemostat	['H+1', 'NH4+1', 'CHO3-1', 'H2']	['CH1.8O0.5N0.2', 'H2O', 'CH4']	-4061.443	bicarbonate	CHO3-1	hydrogen	H2	bicarbonate	CHO3-1	carbon dioxide	no	n.a.	Liu (1999)
470	Methanobacterium thermoautotrophicum	0.072	333.15	6.8	chemostat	['H+1', 'NH4+1', 'CHO3-1', 'H2']	['CH1.8O0.5N0.2', 'H2O', 'CH4']	-5948.82	bicarbonate	CHO3-1	hydrogen	H2	bicarbonate	CHO3-1	carbon dioxide	no	n.a.	Liu (1999)
471	Methanobacterium thermoautotrophicum	0.091	333.15	6.8	chemostat	['H+1', 'NH4+1', 'CHO3-1', 'H2']	['CH1.8O0.5N0.2', 'H2O', 'CH4']	-4754.656	bicarbonate	CHO3-1	hydrogen	H2	bicarbonate	CHO3-1	carbon dioxide	no	n.a.	Liu (1999)
472	Methanobacterium thermoautotrophicum	0.095	333.15	6.8	chemostat	['H+1', 'NH4+1', 'CHO3-1', 'H2']	['CH1.8O0.5N0.2', 'H2O', 'CH4']	-4330.981	bicarbonate	CHO3-1	hydrogen	H2	bicarbonate	CHO3-1	carbon dioxide	no	n.a.	Liu (1999)
473	Methanobacterium thermoautotrophicum	0.096	333.15	6.8	chemostat	['H+1', 'NH4+1', 'CHO3-1', 'H2']	['CH1.8O0.5N0.2', 'H2O', 'CH4']	-4513.344	bicarbonate	CHO3-1	hydrogen	H2	bicarbonate	CHO3-1	carbon dioxide	no	n.a.	Liu (1999)
474	Methanobacterium thermoautotrophicum	0.118	333.15	6.8	chemostat	['H+1', 'NH4+1', 'CHO3-1', 'H2']	['CH1.8O0.5N0.2', 'H2O', 'CH4']	-3997.672	bicarbonate	CHO3-1	hydrogen	H2	bicarbonate	CHO3-1	carbon dioxide	no	n.a.	Liu (1999)
475	Methanobacterium thermoautotrophicum	0.134	333.15	6.8	chemostat	['H+1', 'NH4+1', 'CHO3-1', 'H2']	['CH1.8O0.5N0.2', 'H2O', 'CH4']	-4479.796	bicarbonate	CHO3-1	hydrogen	H2	bicarbonate	CHO3-1	carbon dioxide	no	n.a.	Liu (1999)
476	Methanobacterium thermoautotrophicum	0.136	333.15	6.8	chemostat	['H+1', 'NH4+1', 'CHO3-1', 'H2']	['CH1.8O0.5N0.2', 'H2O', 'CH4']	-3976.066	bicarbonate	CHO3-1	hydrogen	H2	bicarbonate	CHO3-1	carbon dioxide	no	n.a.	Liu (1999)
477	Methanobacterium thermoautotrophicum	0.064	333.15	6.8	chemostat	['H+1', 'NH4+1', 'CHO3-1', 'H2']	['CH1.8O0.5N0.2', 'H2O', 'CH4']	-8283.506	bicarbonate	CHO3-1	hydrogen	H2	bicarbonate	CHO3-1	carbon dioxide	no	n.a.	Liu (1999)
478	Methanobacterium thermoautotrophicum	0.099	333.15	6.8	chemostat	['H+1', 'NH4+1', 'CHO3-1', 'H2']	['CH1.8O0.5N0.2', 'H2O', 'CH4']	-5871.976	bicarbonate	CHO3-1	hydrogen	H2	bicarbonate	CHO3-1	carbon dioxide	no	n.a.	Liu (1999)
479	Methanobacterium thermoautotrophicum	0.123	333.15	6.8	chemostat	['H+1', 'NH4+1', 'CHO3-1', 'H2']	['CH1.8O0.5N0.2', 'H2O', 'CH4']	-5073.94	bicarbonate	CHO3-1	hydrogen	H2	bicarbonate	CHO3-1	carbon dioxide	no	n.a.	Liu (1999)
480	Methanobacterium thermoautotrophicum	0.145	333.15	6.8	chemostat	['H+1', 'NH4+1', 'CHO3-1', 'H2']	['CH1.8O0.5N0.2', 'H2O', 'CH4']	-4763.331	bicarbonate	CHO3-1	hydrogen	H2	bicarbonate	CHO3-1	carbon dioxide	no	n.a.	Liu (1999)
481	Methanobacterium thermoautotrophicum	0.168	333.15	6.8	chemostat	['H+1', 'NH4+1', 'CHO3-1', 'H2']	['CH1.8O0.5N0.2', 'H2O', 'CH4']	-4445.003	bicarbonate	CHO3-1	hydrogen	H2	bicarbonate	CHO3-1	carbon dioxide	no	n.a.	Liu (1999)
482	Methanobacterium thermoautotrophicum	0.096	333.15	6.8	chemostat	['H+1', 'NH4+1', 'CHO3-1', 'H2']	['CH1.8O0.5N0.2', 'H2O', 'CH4']	-7246.635	bicarbonate	CHO3-1	hydrogen	H2	bicarbonate	CHO3-1	carbon dioxide	no	n.a.	Liu (1999)
483	Methanobacterium thermoautotrophicum	0.096	333.15	6.8	chemostat	['H+1', 'NH4+1', 'CHO3-1', 'H2']	['CH1.8O0.5N0.2', 'H2O', 'CH4']	-6528.917	bicarbonate	CHO3-1	hydrogen	H2	bicarbonate	CHO3-1	carbon dioxide	no	n.a.	Liu (1999)
484	Methanobacterium thermoautotrophicum	0.096	333.15	6.8	chemostat	['H+1', 'NH4+1', 'CHO3-1', 'H2']	['CH1.8O0.5N0.2', 'H2O', 'CH4']	-6379.917	bicarbonate	CHO3-1	hydrogen	H2	bicarbonate	CHO3-1	carbon dioxide	no	n.a.	Liu (1999)
485	Methanobacterium thermoautotrophicum	0.096	333.15	6.8	chemostat	['H+1', 'NH4+1', 'CHO3-1', 'H2']	['CH1.8O0.5N0.2', 'H2O', 'CH4']	-6506.479	bicarbonate	CHO3-1	hydrogen	H2	bicarbonate	CHO3-1	carbon dioxide	no	n.a.	Liu (1999)
486	Methanobacterium thermoautotrophicum	0.096	333.15	6.8	chemostat	['H+1', 'NH4+1', 'CHO3-1', 'H2']	['CH1.8O0.5N0.2', 'H2O', 'CH4']	-5479.573	bicarbonate	CHO3-1	hydrogen	H2	bicarbonate	CHO3-1	carbon dioxide	no	n.a.	Liu (1999)
487	Methanobacterium thermoautotrophicum	0.096	333.15	6.8	chemostat	['H+1', 'NH4+1', 'CHO3-1', 'H2']	['CH1.8O0.5N0.2', 'H2O', 'CH4']	-4891.427	bicarbonate	CHO3-1	hydrogen	H2	bicarbonate	CHO3-1	carbon dioxide	no	n.a.	Liu (1999)
488	Methanobacterium thermoautotrophicum	0.096	333.15	6.8	chemostat	['H+1', 'NH4+1', 'CHO3-1', 'H2']	['CH1.8O0.5N0.2', 'H2O', 'CH4']	-4647.969	bicarbonate	CHO3-1	hydrogen	H2	bicarbonate	CHO3-1	carbon dioxide	no	n.a.	Liu (1999)
489	Methanobacterium thermoautotrophicum	0.096	333.15	6.8	chemostat	['H+1', 'NH4+1', 'CHO3-1', 'H2']	['CH1.8O0.5N0.2', 'H2O', 'CH4']	-4589.51	bicarbonate	CHO3-1	hydrogen	H2	bicarbonate	CHO3-1	carbon dioxide	no	n.a.	Liu (1999)
490	Methanobacterium thermoautotrophicum	0.096	333.15	6.8	chemostat	['H+1', 'NH4+1', 'CHO3-1', 'H2']	['CH1.8O0.5N0.2', 'H2O', 'CH4']	-4146.146	bicarbonate	CHO3-1	hydrogen	H2	bicarbonate	CHO3-1	carbon dioxide	no	n.a.	Liu (1999)
491	Methanobacterium thermoautotrophicum	0.069	333.15	6.8	chemostat	['H+1', 'NH4+1', 'CHO3-1', 'H2']	['CH1.8O0.5N0.2', 'H2O', 'CH4']	-4374.204	bicarbonate	CHO3-1	hydrogen	H2	bicarbonate	CHO3-1	carbon dioxide	yes	n.a.	Schill (1999)
492	Methanobacterium thermoautotrophicum	0.09	333.15	6.8	chemostat	['H+1', 'NH4+1', 'CHO3-1', 'H2']	['CH1.8O0.5N0.2', 'H2O', 'CH4']	-4820.554	bicarbonate	CHO3-1	hydrogen	H2	bicarbonate	CHO3-1	carbon dioxide	yes	n.a.	Schill (1999)
493	Methanobacterium thermoautotrophicum	0.095	333.15	6.8	chemostat	['H+1', 'NH4+1', 'CHO3-1', 'H2']	['CH1.8O0.5N0.2', 'H2O', 'CH4']	-4410.659	bicarbonate	CHO3-1	hydrogen	H2	bicarbonate	CHO3-1	carbon dioxide	yes	n.a.	Schill (1999)
494	Methanobacterium thermoautotrophicum	0.134	333.15	6.8	chemostat	['H+1', 'NH4+1', 'CHO3-1', 'H2']	['CH1.8O0.5N0.2', 'H2O', 'CH4']	-4546.138	bicarbonate	CHO3-1	hydrogen	H2	bicarbonate	CHO3-1	carbon dioxide	yes	n.a.	Schill (1999)
495	Methanobacterium thermoautotrophicum	0.136	333.15	6.8	chemostat	['H+1', 'NH4+1', 'CHO3-1', 'H2']	['CH1.8O0.5N0.2', 'H2O', 'CH4']	-3946.752	bicarbonate	CHO3-1	hydrogen	H2	bicarbonate	CHO3-1	carbon dioxide	yes	n.a.	Schill (1999)
496	Methanobacterium thermoautotrophicum	0.137	333.15	6.8	chemostat	['H+1', 'NH4+1', 'CHO3-1', 'H2']	['CH1.8O0.5N0.2', 'H2O', 'CH4']	-4666.871	bicarbonate	CHO3-1	hydrogen	H2	bicarbonate	CHO3-1	carbon dioxide	yes	n.a.	Schill (1999)
497	Methanobacterium thermoautotrophicum	0.167	333.15	6.8	chemostat	['H+1', 'NH4+1', 'CHO3-1', 'H2']	['CH1.8O0.5N0.2', 'H2O', 'CH4']	-4530.112	bicarbonate	CHO3-1	hydrogen	H2	bicarbonate	CHO3-1	carbon dioxide	yes	n.a.	Schill (1999)
498	Methanobacterium thermoautotrophicum	0.193	333.15	6.8	chemostat	['H+1', 'NH4+1', 'CHO3-1', 'H2']	['CH1.8O0.5N0.2', 'H2O', 'CH4']	-4074.924	bicarbonate	CHO3-1	hydrogen	H2	bicarbonate	CHO3-1	carbon dioxide	yes	n.a.	Schill (1999)
499	Methanobacterium thermoautotrophicum	0.2	333.15	6.8	chemostat	['H+1', 'NH4+1', 'CHO3-1', 'H2']	['CH1.8O0.5N0.2', 'H2O', 'CH4']	-3834.402	bicarbonate	CHO3-1	hydrogen	H2	bicarbonate	CHO3-1	carbon dioxide	yes	n.a.	Schill (1999)
500	Methanobacterium thermoautotrophicum	0.241	333.15	6.8	chemostat	['H+1', 'NH4+1', 'CHO3-1', 'H2']	['CH1.8O0.5N0.2', 'H2O', 'CH4']	-4430.802	bicarbonate	CHO3-1	hydrogen	H2	bicarbonate	CHO3-1	carbon dioxide	yes	n.a.	Schill (1999)
501	Methanobacterium thermoautotrophicum	0.254	333.15	6.8	chemostat	['H+1', 'NH4+1', 'CHO3-1', 'H2']	['CH1.8O0.5N0.2', 'H2O', 'CH4']	-3827.968	bicarbonate	CHO3-1	hydrogen	H2	bicarbonate	CHO3-1	carbon dioxide	yes	n.a.	Schill (1999)
502	Methanobacterium thermoautotrophicum	0.281	333.15	6.8	chemostat	['H+1', 'NH4+1', 'CHO3-1', 'H2']	['CH1.8O0.5N0.2', 'H2O', 'CH4']	-4024.065	bicarbonate	CHO3-1	hydrogen	H2	bicarbonate	CHO3-1	carbon dioxide	yes	n.a.	Schill (1999)
503	Methanobacterium thermoautotrophicum	0.31	333.15	6.8	chemostat	['H+1', 'NH4+1', 'CHO3-1', 'H2']	['CH1.8O0.5N0.2', 'H2O', 'CH4']	-3966.644	bicarbonate	CHO3-1	hydrogen	H2	bicarbonate	CHO3-1	carbon dioxide	yes	n.a.	Schill (1999)
