# Supplementary material for: Thermodynamic dissipation constrains metabolic versatility of unicellular growth
Source: Nat Commun. 2025 Sep 29;16:8543. doi: 10.1038/s41467-025-62975-5 (PMC12480764; doi:10.1038/s41467-025-62975-5)
Supplement: Supplementary file 6 — Supplementary Data 4 [file 41467_2025_62975_MOESM6_ESM.csv]

Organism	Phylum	Domain	C	H	O	N	Reference
Aerobacter aerogenes	Pseudomonadota	bacteria	1.0	1.83	0.55	0.25	Naresh et al. (2011), in Popovic (2019)
Brevibacterium flavum	Actinomycetota	bacteria	1.0	1.8	0.33	0.19	Duboc et al. (1999), Table 9, in Popovic (2019)
Bacillus cereus	Bacillota	bacteria	1.0	1.49	0.43	0.22	Duboc et al. (1999), Table 9, in Popovic (2019)
Corynebacterium glutamicum	Actinomycetota	bacteria	1.0	1.78	0.44	0.24	Duboc et al. (1999), Table 9, in Popovic (2019)
Escherichia coli	Pseudomonadota	bacteria	1.0	1.77	0.49	0.24	Bauer and Ziv (1976), in Popovic (2019)
Escherichia coli	Pseudomonadota	bacteria	1.0	1.74	0.34	0.22	Duboc et al. (1999), Table 9, in Popovic (2019)
Escherichia coli K-12	Pseudomonadota	bacteria	1.0	1.54	0.4	0.21	Battley (1992), Table 3, in Popovic (2019)
Escherichia coli K-12	Pseudomonadota	bacteria	1.0	1.74	0.464	0.26	Battley (1992), Table 3, in Popovic (2019)
Escherichia coli K-12	Pseudomonadota	bacteria	1.0	1.81	0.4	0.22	Battley (1992), Table 3, in Popovic (2019)
Escherichia coli K-12	Pseudomonadota	bacteria	1.0	1.73	0.53	0.235	Battley (1992), Table 3, in Popovic (2019)
Escherichia coli K-12	Pseudomonadota	bacteria	1.0	1.78	0.511	0.237	Battley (1992), Table 3, in Popovic (2019)
Escherichia coli K-12	Pseudomonadota	bacteria	1.0	1.81	0.49	0.234	Battley (1992), Table 3, in Popovic (2019)
Escherichia coli K-12	Pseudomonadota	bacteria	1.0	1.54	0.34	0.24	Battley (1992), Table 3, in Popovic (2019)
Escherichia coli K-12	Pseudomonadota	bacteria	1.0	1.56	0.36	0.23	Battley (1992), Table 3, in Popovic (2019)
Escherichia coli W	Pseudomonadota	bacteria	1.0	1.698	0.427	0.25	Battley (1992), Table 3, in Popovic (2019)
Escherichia coli W	Pseudomonadota	bacteria	1.0	1.698	0.427	0.25	Battley (1992), Table 3, in Popovic (2019)
Flavobacterium dehydrogenans	Bacteroidota	bacteria	1.0	1.63	0.4	0.21	Duboc et al. (1999), Table 9, in Popovic (2019)
Klebsiella aerogenes	Pseudomonadota	bacteria	1.0	1.75	0.43	0.22	Naresh et al. (2011), in Popovic (2019)
Klebsiella aerogenes	Pseudomonadota	bacteria	1.0	1.73	0.43	0.24	Naresh et al. (2011), in Popovic (2019)
Klebsiella aerogenes	Pseudomonadota	bacteria	1.0	1.75	0.47	0.17	Naresh et al. (2011), in Popovic (2019)
Klebsiella aerogenes	Pseudomonadota	bacteria	1.0	1.73	0.43	0.24	Naresh et al. (2011), in Popovic (2019)
Lactobacillus helveticus	Bacillota	bacteria	1.0	1.58	0.39	0.23	Duboc et al. (1999), Table 9, in Popovic (2019)
Magnetospirillum gryphiswaldense	Pseudomonadota	bacteria	1.0	2.06	0.13	0.28	Naresh et al. (2011), in Popovic (2019)
Methanobacterium thermoautotrophicum	Euryarchaeota	archea	1.0	1.63	0.43	0.22	Duboc et al. (1999), Table 9, in Popovic (2019)
Methylococcus capsulatus	Euryarchaeota	archea	1.0	2.0	0.5	0.27	van Dijken and Harder (1975), in Popovic (2019)
Paracoccus denitrificans	Proteobacteria	bacteria	1.0	1.51	0.46	0.19	Shimizu et al. (1978), in Popovic (2019)
Paracoccus denitrificans	Proteobacteria	bacteria	1.0	1.81	0.51	0.2	Stouthamer (1977), in Popovic (2019)
Pseudomonas C12B	Pseudomonadota	bacteria	1.0	2.0	0.52	0.23	Mayberry et al. (1968), in Popovic (2019)
Saccharopolyspora erythraea (a)	Actinomycetota	bacteria	1.0	1.61	0.47	0.19	Duboc et al. (1999), Table 9, in Popovic (2019)
Saccharopolyspora erythraea (b)	Actinomycetota	bacteria	1.0	1.68	0.47	0.16	Duboc et al. (1999), Table 9, in Popovic (2019)
Saccharomyces cerevisiae	Ascomycota	eukaryote	1.0	1.613	0.557	0.158	Battley, 1999a,b, in Popovic (2019)
Saccharomyces cerevisiae	Ascomycota	eukaryote	1.0	1.64	0.52	0.16	Harrison (1967), in Popovic (2019)
Saccharomyces cerevisiae	Ascomycota	eukaryote	1.0	1.83	0.56	0.17	Kok and Roels (1980), in Popovic (2019)
Saccharomyces cerevisiae	Ascomycota	eukaryote	1.0	1.81	0.51	0.17	Wang et al. (2017), in Popovic (2019)
Saccharomyces cerevisiae Whi 2+	Ascomycota	eukaryote	1.0	1.65	0.57	0.14	Duboc et al. (1999), Table 9, in Popovic (2019)
Saccharomyces cerevisiae Whi 2-	Ascomycota	eukaryote	1.0	1.64	0.5	0.18	Duboc et al. (1999), Table 9, in Popovic (2019)
Saccharomyces cerevisiae CBS 426a	Ascomycota	eukaryote	1.0	1.56	0.52	0.16	Duboc et al. (1999), Table 9, in Popovic (2019)
Saccharomyces cerevisiae CBS 426b	Ascomycota	eukaryote	1.0	1.52	0.51	0.19	Duboc et al. (1999), Table 9, in Popovic (2019)
Candida utilis	Ascomycota	eukaryote	1.0	1.83	0.54	0.1	Herbert (1976), in Popovic (2019)
Candida utilis	Ascomycota	eukaryote	1.0	1.87	0.56	0.2	Naresh et al. (2011), in Popovic (2019)
Candida utilis	Ascomycota	eukaryote	1.0	1.83	0.46	0.19	Naresh et al. (2011), in Popovic (2019)
Candida utilis	Ascomycota	eukaryote	1.0	1.87	0.56	0.2	Naresh et al. (2011), in Popovic (2019)
Candida utilis ATCC 9950	Ascomycota	eukaryote	1.0	1.66	0.56	0.07	Duboc et al. (1999), Table 9, in Popovic (2019)
Candida kefyr NCYC 1441	Ascomycota	eukaryote	1.0	1.66	0.44	0.12	Duboc et al. (1999), Table 9, in Popovic (2019)
Debaryomyces hansenii	Ascomycota	eukaryote	1.0	1.71	0.6	0.1	Duboc et al. (1999), Table 9, in Popovic (2019)
Debaryomyces nepaliensis CBS 5921	Ascomycota	eukaryote	1.0	1.77	0.63	0.09	Duboc et al. (1999), Table 9, in Popovic (2019)
Kluyveromyces marxianus NRRL 665	Ascomycota	eukaryote	1.0	1.73	0.53	0.17	Duboc et al. (1999), Table 9, in Popovic (2019)
Zygosaccharomyces bailii NCYC 563	Ascomycota	eukaryote	1.0	1.63	0.55	0.13	Duboc et al. (1999), Table 9, in Popovic (2019)
Aspergillus niger	Ascomycota	eukaryote	1.0	1.6	0.55	0.1	Duboc et al. (1999), Table 9, in Popovic (2019)
Aspergillus niger (spores)	Ascomycota	eukaryote	1.0	1.5	0.53	0.12	Duboc et al. (1999), Table 9, in Popovic (2019)
Mucor rouxii	Ascomycota	eukaryote	1.0	1.79	0.43	0.07	Duboc et al. (1999), Table 9, in Popovic (2019)
Neurospora crassa	Ascomycota	eukaryote	1.0	1.8	0.45	0.13	Duboc et al. (1999), Table 9, in Popovic (2019)
Penicillium chrysogenum	Ascomycota	eukaryote	1.0	1.87	0.22	0.08	Duboc et al. (1999), Table 9, in Popovic (2019)
Algae (general)	Chlorophyta	eukaryote	1.0	2.481	1.038	0.151	Wang et al. (2017), in Popovic (2019)
Chlamydomonas	Chlorophyta	eukaryote	1.0	1.65	0.39	0.12	Duboc et al. (1999), Table 9, in Popovic (2019)
Chlorella	Chlorophyta	eukaryote	1.0	1.719	0.404	0.175	Manahan and Manahan (2009), in Popovic (2019)
Chlorella a sp. MP-1	Chlorophyta	eukaryote	1.0	1.793	0.608	0.121	Phukan et al. (2011), in Popovic (2019)
Chlorella minutissima	Chlorophyta	eukaryote	1.0	1.714	0.286	0.143	Prajapati et al. (2014), in Popovic (2019)
Chlorella pyrenoidosa	Chlorophyta	eukaryote	1.0	1.625	0.25	0.125	Prajapati et al. (2014), in Popovic (2019)
Chlorella vulgaris	Chlorophyta	eukaryote	1.0	1.667	0.222	0.111	Prajapati et al. (2014), in Popovic (2019)
Chrorella sp. ATCC 7516 (medium 5)	Chlorophyta	eukaryote	1.0	1.76	0.35	0.09	Duboc et al. (1999), Table 9, in Popovic (2019)
Chlorella Spain sp. ATCC 7516 (medium S)	Chlorophyta	eukaryote	1.0	1.78	0.36	0.12	Duboc et al. (1999), Table 9, in Popovic (2019)
Rocan 1	Chlorophyta	eukaryote	1.0	1.4	0.5	0.04	Duboc et al. (1999), Table 9, in Popovic (2019)
Rocan BUV 2	Chlorophyta	eukaryote	1.0	1.56	0.59	0.05	Duboc et al. (1999), Table 9, in Popovic (2019)
Scenedesnus obtusiusculus	Chlorophyta	eukaryote	1.0	1.64	0.44	0.11	Duboc et al. (1999), Table 9, in Popovic (2019)
Selenastrum capricornutum	Chlorophyta	eukaryote	1.0	1.6	0.43	0.08	Duboc et al. (1999), Table 9, in Popovic (2019)
Escherichia coli	Pseudomonadota	bacteria	1.0	1.918	0.528	0.257	Popovic et al. (2021)
Gluconobacter oxidans	Alphaproteobacteria	bacteria	1.0	1.597	0.722	0.189	Popovic et al. (2021)
Pseudomonas fluorescens	Pseudomonadota	bacteria	1.0	1.999	0.489	0.244	Popovic et al. (2021)
Streptococcus thermophilus	Bacillota	bacteria	1.0	1.376	0.725	0.223	Popovic et al. (2021)
Penicillium chrysogenum	Ascomycota	eukaryote	1.0	2.026	0.511	0.185	Popovic et al. (2021)
Aspergillus oryzae	Ascomycota	eukaryote	1.0	1.753	0.57	0.112	Yamagata (1934), in Battley (1987)
Aspergillus oryzae	Ascomycota	eukaryote	1.0	1.754	0.571	0.141	Yamagata (1934), in Battley (1987)
Aspergillus oryzae	Ascomycota	eukaryote	1.0	1.803	0.533	0.141	Yamagata (1934), in Battley (1987)
Aspergillus oryzae	Ascomycota	eukaryote	1.0	1.83	0.552	0.117	Yamagata (1934), in Battley (1987)
Aspergillus oryzae	Ascomycota	eukaryote	1.0	1.695	0.528	0.148	Yamagata (1934), in Battley (1987)
Aspergillus oryzae	Ascomycota	eukaryote	1.0	1.802	0.556	0.099	Yamagata (1934), in Battley (1987)
Pseudomonas saccharophila	Pseudomonadota	bacteria	1.0	1.618	0.327	0.174	Whelton and Doudoroff (1945), in Battley (1987)
Chlorella pyrenoidosa	Chlorophyta	eukaryote	1.0	1.74	0.526	0.112	Samejima and Meyers (1958), in Battley (1987)
Chlorella pyrenoidosa	Chlorophyta	eukaryote	1.0	1.75	0.5	0.149	Samejima and Meyers (1958), in Battley (1987)
Rhizobium melitoti	Proteobacteria	bacteria	1.0	1.684	0.473	0.105	Hoover and Allison (1940), in Battley (1987)
Aspergillus oryzae	Ascomycota	eukaryote	1.0	1.819	0.607	0.116	Tamiya and Usami (1939), in Battley (1987)
Desulfovibrio vulgaris	Thermodesulfobacteriota	bacteria	1.0	1.64	0.33	0.23	Traore et al. (1981), in Battley (1987)
Desulfovibrio vulgaris	Thermodesulfobacteriota	bacteria	1.0	1.64	0.31	0.25	Traore et al. (1981), in Battley (1987)
Methanosarcina barkeri (DSM 1538)	Euryarchaeota	archea	1.0	1.64	0.53	0.22	Liu at al. (2001)
Methanobacterium thermoautotrophicum	Euryarchaeota	archea	1.0	1.68	0.39	0.24	Schill et al. (1999)
Escherichia coli	Pseudomonadota	bacteria	1.0	1.701	0.424	0.256	Cordier et al. (1987)
Methylotrophus methylophilus		bacteria	1.0	1.716	0.4	0.247	Cordier et al. (1987)
Kluyveromyces fragilis	Ascomycota	eukaryote	1.0	1.776	0.575	0.159	Cordier et al. (1987)
Kluyveromyces fragilis	Ascomycota	eukaryote	1.0	1.751	0.53	0.166	Cordier et al. (1987)
Kluyveromyces fragilis	Ascomycota	eukaryote	1.0	1.748	0.517	0.153	Cordier et al. (1987)
