# Supplementary material for: Thermodynamic dissipation constrains metabolic versatility of unicellular growth
Source: Nat Commun. 2025 Sep 29;16:8543. doi: 10.1038/s41467-025-62975-5 (PMC12480764; doi:10.1038/s41467-025-62975-5)
Supplement: Supplementary file 7 — Supplementary Data 5 [file 41467_2025_62975_MOESM7_ESM.csv]

Formula	Name	Phase	Free energy of formation (kJ/mol)	Enthalpy of formation (kJ/mol)	Molar mass (g/mol)	Reference free energy	Reference enthalpy
C6H12O6	glucose	aq	-919.8	-1264.2	180.0	Heijnen and Kleerebezem (2010)	Heijnen and Kleerebezem (2010)
C6H12O6 (galactose)	galactose	aq	-913.8	-1264.2	180.0	eQuilibrator	from glucose
C6H12O6 (mannose)	mannose	aq	-912.8	-1264.2	180.0	eQuilibrator	from glucose
C6H12O6 (fructose)	fructose	aq	-915.6	-1264.2	180.0	eQuilibrator	from glucose
C6H14O6	mannitol	aq	-942.6	-1337.5	182.0	Heijnen and Kleerebezem (2010)	NIST
C3H8O3	glycerol	aq	-488.5	-676.0	92.0	Heijnen and Kleerebezem (2010)	Heijnen and Kleerebezem (2010)
C3H3O3-1	pyruvate	aq	-474.6	-596.0	87.0	Heijnen and Kleerebezem (2010)	Heijnen and Kleerebezem (2010)
H+1	proton	aq	0.0	0.0	1.0	Amend and Shock (2001)	Heijnen and Kleerebezem (2010)
O2	oxygen	aq	16.54	0.0	32.0	Amend and Shock (2001)	Heijnen and Kleerebezem (2010)
H2O	water	l	-237.18	-285.8	18.0	Amend and Shock (2001)	Heijnen and Kleerebezem (2010)
NH4+1	ammonium	aq	-79.45	-133.3	18.0	Amend and Shock (2001)	Heijnen and Kleerebezem (2010)
CHO3-1	bicarbonate	aq	-586.94	-692.0	61.0	Amend and Shock (2001)	Heijnen and Kleerebezem (2010)
C2H3O2-1	acetate	aq	-369.33	-485.8	59.0	Amend and Shock (2001)	Heijnen and Kleerebezem (2010)
C3H5O3-1	lactate	aq	-512.67	-687.0	89.0	Amend and Shock (2001)	Heijnen and Kleerebezem (2010)
C2H6O	ethanol	aq	-181.3	-288.3	46.0	Amend and Shock (2001)	Heijnen and Kleerebezem (2010)
C2O4-2	oxalate	aq	-674.05	-818.8	88.0	Amend and Shock (2001)	Stumm (1996)
CHO2-1	formate	aq	-350.88	-410.0	45.0	Amend and Shock (2001)	Heijnen and Kleerebezem (2010)
NO3-1	nitrate	aq	-110.91	-173.0	62.0	Amend and Shock (2001)	Heijnen and Kleerebezem (2010)
N2O	nitrous oxide	aq	113.38	82.0	44.0	Amend and Shock (2001)	Stumm (1996)
N2	dinitrogen	aq	18.18	0.0	28.0	Amend and Shock (2001)	Stumm (1996)
CO2	carbon dioxide	aq	-385.98	-393.5	44.0	Amend and Shock (2001)	Heijnen and Kleerebezem (2010)
H2	hydrogen	aq	17.72	0.0	2.0	Amend and Shock (2001)	Heijnen and Kleerebezem (2010)
NO2-1	nitrite	aq	-32.22	-107.0	46.0	Amend and Shock (2001)	Heijnen and Kleerebezem (2010)
C4H4O4-2	succinate	aq	-687.77	-909.0	116.0	Amend and Shock (2001)	Heijnen and Kleerebezem (2010)
C4H2O4-2	fumarate	aq	-604.2	-777.0	114.0	Heijnen and Kleerebezem (2010)	Heijnen and Kleerebezem (2010)
C2H3O3-1	glycolate	aq	-506.98	-648.5	87.0	Amend and Shock (2001)	Heijnen and Kleerebezem (2010)
MnO2	manganese dioxide	s	-465.1	-520.0	87.0	Stumm (1996)	Stumm (1996)
Mn+2	Manganese II+ ion	aq	-230.54	-220.7	55.0	Amend and Shock (2001)	Stumm (1996)
CH3NH3+1	methylamine	aq	21.08	-70.2	32.0	Amend and Shock (2001)	Heijnen and Kleerebezem (2010)
CH4O	methanol	aq	-175.94	-245.9	32.0	Amend and Shock (2001)	Heijnen and Kleerebezem (2010)
C6H5O7-3	citrate	aq	-1168.3	-1515.0	189.0	Heijnen and Kleerebezem (2010)	Heijnen and Kleerebezem (2010)
C4H4O5-2	malate	aq	-845.0	-843.0	132.0	Heijnen and Kleerebezem (2010)	Heijnen and Kleerebezem (2010)
HS-1	bisulfide	aq	11.97	-17.6	33.0	Amend and Shock (2001)	Heijnen and Kleerebezem (2010)
C4H7O2-1	butyrate	aq	-354.18	-535.0	87.0	Amend and Shock (2001)	Heijnen and Kleerebezem (2010)
SO4-2	sulfate	aq	-744.46	-909.6	96.0	Amend and Shock (2001)	Heijnen and Kleerebezem (2010)
C3H5O2-1	propionate	aq	-363.09	-510.4	73.0	Amend and Shock (2001)	Heijnen and Kleerebezem (2010)
H2S	hydrogen sulfide	aq	-27.92	-39.75	34.0	Amend and Shock (2001)	Stumm (1996)
SO3-2	sulfite	aq	-486.6	-635.5	80.0	Amend and Shock (2001)	Heijnen and Kleerebezem (2010)
S0 (s)	sulfur (rhombic)	s	0.0	0.0	32.0	Amend and Shock (2001)	Heijnen and Kleerebezem (2010)
C4H10O	1-butanol	aq	-162.51	-328.0	74.0	Amend and Shock (2001)	NIST
CH4	methane	aq	-34.46	-74.8	16.0	Amend and Shock (2001)	Heijnen and Kleerebezem (2010)
CH2O	formaldehyde	aq	-130.5	-150.2	30.0	Heijnen and Kleerebezem (2010)	Heijnen and Kleerebezem (2010)
C16H34	hexadecane	l	49.44	-456.1	226.0	Amend and Shock (2001)	NIST
C12H22O11	lactose	aq	-1565.9	-2233.8	342.0	Heijnen and Kleerebezem (2010)	Heijnen and Kleerebezem (2010)
C3H6O2N-1	alanine	aq	-371.59	-315.1	88.0	Amend and Shock (2001)	Heijnen and Kleerebezem (2010)
C4H10O2	2.3-butanediol	aq	-322.0	-505.3	90.0	Heijnen and Kleerebezem (2010)	NIST
C5H7O4N-2	glutamate	aq	-699.62	-940.3	145.0	Amend and Shock (2001)	Heijnen and Kleerebezem (2010)
C6H11O7-1	gluconate	aq	-1154.0	-1586.9	195.0	Heijnen and Kleerebezem (2010)	NIST
C12H22O11 (sucrose)	sucrose	aq	-1552.4	-2217.3	342.0	Heijnen and Kleerebezem (2010)	Heijnen and Kleerebezem (2010)
C12H22O11 (α-maltose)	α-maltose	aq	-1574.6	-2239.7	342.0	Heijnen and Kleerebezem (2010)	Heijnen and Kleerebezem (2010)
C4H8O2 (acetoin)	acetoin	aq	-280.0	-395.98	88.0	Heijnen and Kleerebezem (2010)	Joback method
