# Supplementary material for: Thermodynamic dissipation constrains metabolic versatility of unicellular growth
Source: Nat Commun. 2025 Sep 29;16:8543. doi: 10.1038/s41467-025-62975-5 (PMC12480764; doi:10.1038/s41467-025-62975-5)
Supplement: Supplementary file 8 — Supplementary Data 6 [file 41467_2025_62975_MOESM8_ESM.csv]

Entry	Biomass yield y (Cmol/mol)	Dissipation per electron donor (kJ/mol)	Dissipation per biomass (kJ/Cmol)	Metabolic type	Anabolic force (kJ/Cmol)	Catabolic force (kJ/mol)	Efficiency	Biomass weight (g/Cmol)	Free energy formation biomass (kJ/Cmol)	Enthalpy formation biomass (kJ/Cmol)
0	2.935	786.58	268.012	glucose aerobic respiration	81.158	348.308	0.232	24.124	-34.493	-82.429
1	0.97	608.782	627.611	lactate aerobic respiration	81.158	70.999	0.115	24.124	-34.493	-82.429
2	0.97	363.633	374.88	acetate aerobic respiration	510.63	858.943	0.577	24.124	-34.493	-82.429
3	2.363	801.393	339.169	galactose aerobic respiration	81.158	354.549	0.193	24.124	-34.493	-82.429
4	2.985	1408.388	471.884	mannose aerobic respiration	510.63	2932.419	0.52	24.124	-34.493	-82.429
5	2.064	556.188	269.424	glycerol aerobic respiration	81.158	372.182	0.231	24.124	-34.493	-82.429
6	0.609	415.746	682.268	pyruvate aerobic respiration	81.158	-127.981	0.299	24.124	-34.493	-82.429
7	1.575	746.849	474.127	succinate aerobic respiration	510.63	1551.199	0.519	24.124	-34.493	-82.429
8	1.194	788.288	660.294	fumarate aerobic respiration	510.63	1397.9	0.436	24.124	-34.493	-82.429
9	0.464	891.792	1920.837	glycolate aerobic respiration	510.63	1128.863	0.21	24.124	-34.493	-82.429
10	0.058	33.815	585.643	autotrophic+acetate sulphate respiration	94.646	37.87	0.139	22.145	-10.606	-52.891
11	0.088	31.616	357.46	autotrophic+acetate sulphate respiration	94.646	37.87	0.209	22.145	-10.606	-52.891
12	0.059	33.529	571.252	autotrophic+acetate sulphate respiration	95.289	37.709	0.143	22.145	-10.332	-52.891
13	0.109	29.774	272.556	autotrophic+acetate sulphate respiration	61.479	37.709	0.21	22.145	-10.332	-52.891
14	0.1	30.476	306.042	autotrophic+acetate sulphate respiration	61.479	37.709	0.192	22.145	-10.332	-52.891
15	0.08	31.911	399.803	autotrophic+acetate sulphate respiration	61.479	37.709	0.154	22.145	-10.332	-52.891
16	0.08	31.911	399.803	autotrophic+acetate sulphate respiration	61.479	37.709	0.154	22.145	-10.332	-52.891
17	0.053	23.332	437.893	formate methanogenic fermentation	77.341	27.453	0.15	23.46	-28.973	-74.009
18	0.069	30.012	435.085	acetate methanogenic fermentation	82.72	35.718	0.16	25.225	-50.928	-101.191
19	0.182	20.633	113.146	acetate methanogenic fermentation	82.72	35.718	0.422	25.225	-50.928	-101.191
20	0.139	24.208	173.97	acetate methanogenic fermentation	82.72	35.718	0.322	25.225	-50.928	-101.191
21	0.132	24.831	188.66	acetate methanogenic fermentation	82.72	35.718	0.305	25.225	-50.928	-101.191
22	0.158	20.805	131.858	acetate methanogenic fermentation	74.955	32.631	0.362	25.225	-54.757	-101.191
23	0.105	25.643	243.167	acetate methanogenic fermentation	77.984	33.866	0.243	25.225	-53.225	-101.191
24	0.165	22.043	133.343	acetate methanogenic fermentation	82.72	35.718	0.383	25.225	-50.928	-101.191
25	0.051	32.235	630.327	acetate methanogenic fermentation	85.009	36.583	0.119	25.225	-49.856	-101.191
26	0.019	35.351	1897.245	acetate methanogenic fermentation	86.006	36.953	0.043	25.225	-49.396	-101.191
27	0.11	27.612	251.441	acetate methanogenic fermentation	85.067	36.953	0.253	25.225	-49.396	-101.191
28	0.124	26.247	210.85	acetate methanogenic fermentation	86.006	36.953	0.29	25.225	-49.396	-101.191
29	0.12	26.509	220.689	acetate methanogenic fermentation	86.944	36.953	0.283	25.225	-49.396	-101.191
30	0.141	24.585	174.688	acetate methanogenic fermentation	87.883	36.953	0.335	25.225	-49.396	-101.191
31	0.952	276.145	289.946	glucose fermentation	12.905	76.837	0.043	23.834	-35.723	-81.734
32	0.646	205.34	317.804	glucose fermentation	13.074	73.923	0.04	23.834	-35.723	-81.734
33	0.625	203.613	325.706	glucose fermentation	13.074	73.923	0.039	23.834	-35.723	-81.734
34	0.73	236.388	323.804	glucose fermentation	13.074	73.923	0.039	23.834	-35.723	-81.734
35	0.751	250.972	334.178	glucose fermentation	13.074	73.923	0.038	23.834	-35.723	-81.734
36	0.881	309.627	351.419	glucose fermentation	13.074	73.923	0.036	23.834	-35.723	-81.734
37	0.843	253.418	300.502	glucose fermentation	57.328	347.307	0.3	23.834	-35.723	-81.734
38	0.604	268.272	444.036	glucose fermentation	55.689	329.609	0.215	23.834	-35.723	-81.734
39	1.074	229.823	213.973	glucose fermentation	55.689	329.609	0.345	23.834	-35.723	-81.734
40	1.015	220.974	217.636	glucose fermentation	54.869	320.76	0.356	23.834	-35.723	-81.734
41	0.709	267.99	377.952	glucose fermentation	55.689	329.609	0.234	23.834	-35.723	-81.734
42	0.717	254.085	354.151	glucose fermentation	53.885	310.141	0.243	23.834	-35.723	-81.734
43	1.259	210.336	167.109	glucose fermentation	55.689	329.609	0.4	23.834	-35.723	-81.734
44	1.091	218.721	200.504	glucose fermentation	55.689	329.609	0.382	23.834	-35.723	-81.734
45	1.041	257.022	247.016	glucose fermentation	13.074	73.923	0.05	23.834	-35.723	-81.734
46	1.082	269.991	249.422	glucose fermentation	13.074	73.923	0.05	23.834	-35.723	-81.734
47	0.759	227.22	299.209	glucose fermentation	55.689	329.609	0.363	23.834	-35.723	-81.734
48	1.036	209.075	201.748	glucose fermentation	13.074	73.923	0.061	23.834	-35.723	-81.734
49	0.158	196.419	1243.035	oxalate aerobic respiration	525.671	279.483	0.297	24.048	-40.262	-88.203
50	0.141	160.672	1136.434	formate aerobic respiration	525.671	234.993	0.316	24.048	-40.262	-88.203
51	0.462	158.409	343.236	acetate-fumarate respiration	43.976	-26.854	0.393	23.834	-36.47	-81.734
52	0.182	139.786	770.129	formate aerobic respiration	522.815	234.683	0.404	24.048	-39.945	-88.203
53	0.195	132.938	683.104	formate aerobic respiration	522.815	234.683	0.434	24.048	-39.945	-88.203
54	0.281	87.936	313.289	formate aerobic respiration	522.815	234.683	0.625	24.048	-39.945	-88.203
55	0.262	97.719	373.011	formate aerobic respiration	522.815	234.683	0.584	24.048	-39.945	-88.203
56	0.137	163.266	1195.207	formate aerobic respiration	522.815	234.683	0.304	24.048	-39.945	-88.203
57	0.399	284.858	713.575	formaldehyde aerobic respiration	522.815	493.564	0.423	24.048	-39.945	-88.203
58	0.337	317.468	942.536	formaldehyde aerobic respiration	522.815	493.564	0.357	24.048	-39.945	-88.203
59	0.299	337.034	1125.705	formaldehyde aerobic respiration	522.815	493.564	0.317	24.048	-39.945	-88.203
60	0.349	310.946	890.202	formaldehyde aerobic respiration	522.815	493.564	0.37	24.048	-39.945	-88.203
61	0.299	337.034	1125.705	formaldehyde aerobic respiration	522.815	493.564	0.317	24.048	-39.945	-88.203
62	0.466	498.747	1070.891	methylamine aerobic respiration	522.815	742.237	0.328	24.048	-39.945	-88.203
63	0.399	533.531	1336.508	methylamine aerobic respiration	522.815	742.237	0.281	24.048	-39.945	-88.203
64	0.492	484.833	984.744	methylamine aerobic respiration	522.815	742.237	0.347	24.048	-39.945	-88.203
65	0.719	309.372	430.547	methanol aerobic respiration	522.815	685.044	0.548	24.048	-39.945	-88.203
66	0.705	316.329	448.535	methanol aerobic respiration	522.815	685.044	0.538	24.048	-39.945	-88.203
67	0.658	352.396	535.661	methanol aerobic respiration	505.643	685.044	0.486	23.834	-36.171	-81.734
68	0.506	420.682	831.962	methanol aerobic respiration	522.815	685.044	0.386	24.048	-39.945	-88.203
69	0.506	420.682	831.962	methanol aerobic respiration	522.815	685.044	0.386	24.048	-39.945	-88.203
70	0.399	476.337	1193.236	methanol aerobic respiration	522.815	685.044	0.305	24.048	-39.945	-88.203
71	0.546	399.811	732.832	methanol aerobic respiration	522.815	685.044	0.416	24.048	-39.945	-88.203
72	0.546	399.811	732.832	methanol aerobic respiration	522.815	685.044	0.416	24.048	-39.945	-88.203
73	2.721	1506.51	553.586	glucose aerobic respiration	521.204	2924.896	0.485	25.267	-49.182	-101.782
74	1.127	772.117	685.002	lactate aerobic respiration	521.204	1359.604	0.432	25.267	-49.182	-101.782
75	0.654	518.42	792.905	acetate aerobic respiration	521.204	859.196	0.397	25.267	-49.182	-101.782
76	0.892	858.194	962.011	ethanol aerobic respiration	521.204	1323.151	0.351	25.267	-49.182	-101.782
77	1.358	678.97	499.864	malate aerobic respiration	521.204	1386.925	0.51	25.267	-49.182	-101.782
78	1.548	1275.722	824.267	citrate aerobic respiration	521.204	2082.392	0.387	25.267	-49.182	-101.782
79	3.842	869.188	226.248	glucose aerobic respiration	529.731	2904.284	0.701	23.895	-61.107	-108.794
80	0.889	390.309	439.105	acetate aerobic respiration	529.731	861.175	0.547	23.895	-61.107	-108.794
81	1.309	622.84	475.799	ethanol aerobic respiration	529.731	1316.28	0.527	23.895	-61.107	-108.794
82	0.775	266.187	343.685	glucose fermentation	60.354	357.214	0.255	23.834	-35.425	-81.734
83	0.721	260.108	360.859	glucose fermentation	59.592	348.308	0.253	23.834	-35.425	-81.734
84	0.633	247.711	391.257	glucose fermentation	57.959	330.494	0.25	23.834	-35.425	-81.734
85	0.749	244.711	326.754	glucose fermentation	57.959	330.494	0.26	23.834	-35.425	-81.734
86	0.966	224.991	232.951	glucose fermentation	56.182	312.681	0.284	23.834	-35.425	-81.734
87	0.633	247.711	391.257	glucose fermentation	57.959	330.494	0.25	23.834	-35.425	-81.734
88	0.604	249.077	412.266	glucose fermentation	57.959	330.494	0.246	23.834	-35.425	-81.734
89	0.578	258.345	447.17	glucose fermentation	57.959	330.494	0.218	23.834	-35.425	-81.734
90	0.588	260.539	442.925	glucose fermentation	57.959	330.494	0.212	23.834	-35.425	-81.734
91	0.06	28.813	483.216	acetate methanogenic fermentation	78.535	33.496	0.14	24.488	-40.598	-88.387
92	0.18	49.795	276.007	acetate-sulfate respiration	93.318	66.63	0.253	23.834	-36.171	-81.734
93	0.25	67.526	270.105	ethanol-sulfate respiration	92.505	133.705	0.495	23.834	-36.47	-81.734
94	0.125	59.978	479.828	ethanol-sulfate respiration	59.938	67.471	0.111	22.145	-11.292	-52.891
95	0.083	62.541	753.511	ethanol-sulfate respiration	59.388	67.471	0.073	23.834	-36.47	-81.734
96	0.23	269.79	1173.002	glucose fermentation	59.428	350.847	0.231	23.834	-35.723	-81.734
97	0.34	274.448	807.201	glucose fermentation	59.428	350.847	0.218	23.834	-35.723	-81.734
98	0.2	267.855	1339.274	glucose fermentation	61.059	350.847	0.332	23.834	-35.723	-81.734
99	0.46	267.382	581.266	glucose fermentation	56.902	336.309	0.21	23.834	-35.723	-81.734
100	2.14	212.827	99.463	glucose fermentation	59.592	348.308	0.389	23.834	-35.425	-81.734
101	1.64	240.569	146.645	glucose fermentation	59.592	348.308	0.309	23.834	-35.425	-81.734
102	1.678	243.273	144.957	glucose fermentation	59.592	348.308	0.302	23.834	-35.425	-81.734
103	1.922	226.745	117.999	glucose fermentation	59.592	348.308	0.349	23.834	-35.425	-81.734
104	2.022	221.472	109.516	glucose fermentation	59.592	348.308	0.364	23.834	-35.425	-81.734
105	2.06	215.89	104.799	glucose fermentation	59.592	348.308	0.38	23.834	-35.425	-81.734
106	2.123	214.861	101.208	glucose fermentation	59.592	348.308	0.383	23.834	-35.425	-81.734
107	0.977	348.365	356.492	acetate aerobic respiration	523.396	859.829	0.595	24.048	-40.262	-88.203
108	1.759	631.06	358.768	succinate aerobic respiration	523.396	1551.695	0.593	24.048	-40.262	-88.203
109	0.312	49.824	159.475	succinate-manganese respiration	119.475	87.151	0.428	23.834	-35.723	-81.734
110	0.046	29.667	642.902	acetate methanogenic fermentation	77.629	33.249	0.108	24.488	-40.906	-88.387
111	0.047	29.572	624.268	acetate methanogenic fermentation	77.629	33.249	0.111	24.488	-40.906	-88.387
112	0.386	57.1	147.93	lactate fermentation	13.593	-57.64	0.524	23.834	-36.47	-81.734
113	0.341	58.565	171.598	lactate fermentation	13.593	-57.64	0.515	23.834	-36.47	-81.734
114	0.362	54.429	150.417	lactate fermentation	13.593	-57.64	0.535	23.834	-36.47	-81.734
115	0.399	60.888	152.656	lactate fermentation	13.593	-57.64	0.509	23.834	-36.47	-81.734
116	0.387	51.539	133.34	lactate fermentation	13.593	-57.64	0.55	23.834	-36.47	-81.734
117	0.399	54.514	136.674	lactate fermentation	13.593	-57.64	0.536	23.834	-36.47	-81.734
118	0.387	44.627	115.457	lactate fermentation	13.593	-57.64	0.585	23.834	-36.47	-81.734
119	0.411	39.617	96.345	lactate fermentation	13.593	-57.64	0.615	23.834	-36.47	-81.734
120	0.337	57.824	171.494	lactate fermentation	11.094	-62.062	0.532	23.834	-37.217	-81.734
121	0.062	17.811	287.108	autotrophic acetogenesis	58.273	21.426	0.169	23.834	-36.47	-81.734
122	0.052	18.421	357.166	autotrophic acetogenesis	58.273	21.426	0.14	23.834	-36.47	-81.734
123	0.057	18.083	315.233	autotrophic acetogenesis	58.273	21.426	0.156	23.834	-36.47	-81.734
124	0.061	17.895	295.265	autotrophic acetogenesis	58.273	21.426	0.165	23.834	-36.47	-81.734
125	0.057	18.852	333.38	autotrophic acetogenesis	57.144	22.083	0.146	23.834	-37.217	-81.734
126	0.173	98.176	566.581	acetate-sulfur respiration	120.8	119.108	0.176	23.834	-36.769	-81.734
127	0.19	96.2	507.272	acetate-sulfur respiration	120.8	119.108	0.192	23.834	-36.769	-81.734
128	0.166	99.038	596.09	acetate-sulfur respiration	120.8	119.108	0.169	23.834	-36.769	-81.734
129	0.17	98.632	581.894	acetate-sulfur respiration	120.8	119.108	0.172	23.834	-36.769	-81.734
130	0.185	96.808	524.401	acetate-sulfur respiration	120.8	119.108	0.187	23.834	-36.769	-81.734
131	0.387	168.541	435.22	ethanol-sulfur respiration	120.8	215.321	0.217	23.834	-36.769	-81.734
132	0.439	162.307	369.838	ethanol-sulfur respiration	120.8	215.321	0.246	23.834	-36.769	-81.734
133	0.404	166.564	412.679	ethanol-sulfur respiration	120.8	215.321	0.226	23.834	-36.769	-81.734
134	0.018	28.233	1571.304	autotrophic methanogenesis	77.347	29.623	0.047	24.488	-40.598	-88.387
135	0.012	28.707	2424.055	autotrophic methanogenesis	77.347	29.623	0.031	24.488	-40.598	-88.387
136	0.298	497.047	1667.177	acetate-manganese respiration	375.808	609.089	0.184	23.834	-36.47	-81.734
137	0.172	189.146	1099.687	oxalate aerobic respiration	525.216	279.483	0.323	24.048	-40.262	-88.203
138	0.162	149.908	925.356	formate aerobic respiration	525.216	234.993	0.362	24.048	-40.262	-88.203
139	1.116	742.599	665.411	ethanol aerobic respiration	525.216	1328.74	0.441	24.048	-40.262	-88.203
140	0.812	435.675	536.546	acetate aerobic respiration	525.216	862.151	0.495	24.048	-40.262	-88.203
141	2.34	860.075	367.553	citrate aerobic respiration	525.216	2089.08	0.588	24.048	-40.262	-88.203
142	1.54	747.505	485.393	succinate aerobic respiration	525.216	1556.338	0.52	24.048	-40.262	-88.203
143	3.03	1351.089	445.904	fructose aerobic respiration	525.216	2942.494	0.541	24.048	-40.262	-88.203
144	1.707	771.586	452.013	glycerol aerobic respiration	525.216	1668.13	0.537	24.048	-40.262	-88.203
145	1.035	173.82	168.006	acetate-nitrate ammonification	325.408	510.488	0.66	23.834	-35.723	-81.734
146	0.143	61.943	434.228	lactate fermentation	57.522	70.148	0.117	23.834	-36.769	-81.734
147	0.294	79.277	269.933	ethanol-sulfate respiration	57.522	70.148	0.176	23.834	-36.769	-81.734
148	0.122	62.495	513.634	lactate fermentation	56.289	66.599	0.099	23.834	-36.769	-81.734
149	0.185	81.816	443.191	ethanol-sulfate respiration	43.612	30.126	0.09	23.834	-36.769	-81.734
150	0.035	26.181	756.275	autotrophic methanogenesis	77.931	28.879	0.093	23.46	-28.684	-74.009
151	0.051	22.668	443.154	formate methanogenic fermentation	77.945	26.655	0.15	23.46	-29.118	-74.009
152	0.091	26.508	292.361	acetate methanogenic fermentation	77.065	33.496	0.209	25.225	-53.685	-101.191
153	0.073	27.907	384.839	acetate methanogenic fermentation	77.065	33.496	0.167	25.225	-53.685	-101.191
154	0.101	25.677	253.078	acetate methanogenic fermentation	77.065	33.496	0.233	25.225	-53.685	-101.191
155	0.073	27.907	384.839	acetate methanogenic fermentation	77.065	33.496	0.167	25.225	-53.685	-101.191
156	0.073	27.907	384.839	acetate methanogenic fermentation	77.065	33.496	0.167	25.225	-53.685	-101.191
157	0.069	28.191	409.544	acetate methanogenic fermentation	77.065	33.496	0.158	25.225	-53.685	-101.191
158	0.08	27.343	342.487	acetate methanogenic fermentation	77.065	33.496	0.184	25.225	-53.685	-101.191
159	0.132	56.169	424.014	methanol methanogenic fermentation	77.065	66.378	0.154	25.225	-53.685	-101.191
160	0.128	56.549	443.402	methanol methanogenic fermentation	77.065	66.378	0.148	25.225	-53.685	-101.191
161	0.149	54.86	367.063	methanol methanogenic fermentation	77.065	66.378	0.174	25.225	-53.685	-101.191
162	0.12	57.125	475.788	methanol methanogenic fermentation	77.065	66.378	0.139	25.225	-53.685	-101.191
163	0.159	54.127	340.486	methanol methanogenic fermentation	77.065	66.378	0.185	25.225	-53.685	-101.191
164	0.137	55.792	406.147	methanol methanogenic fermentation	77.065	66.378	0.159	25.225	-53.685	-101.191
165	0.023	27.388	1179.133	autotrophic methanogenesis	77.048	29.177	0.061	23.46	-29.118	-74.009
166	0.056	24.876	445.64	autotrophic methanogenesis	77.065	29.177	0.147	25.225	-53.685	-101.191
167	0.187	51.99	278.473	methanol methanogenic fermentation	77.065	66.378	0.217	25.225	-53.685	-101.191
168	0.747	107.338	143.727	butyrate-sulfate respiration	92.142	176.151	0.391	23.834	-36.769	-81.734
169	0.537	126.667	235.863	butyrate-sulfate respiration	92.142	176.151	0.281	23.834	-36.769	-81.734
170	0.088	57.72	655.105	acetate-sulfate respiration	92.142	65.838	0.123	23.834	-36.769	-81.734
171	0.088	57.72	655.105	acetate-sulfate respiration	92.142	65.838	0.123	23.834	-36.769	-81.734
172	0.071	59.266	830.928	acetate-sulfate respiration	92.142	65.838	0.1	23.834	-36.769	-81.734
173	0.441	88.085	199.948	propionate-sulfate respiration	55.409	-3.66	0.242	23.834	-36.769	-81.734
174	0.407	75.627	185.828	propionate-sulfate respiration	55.409	-3.66	0.257	23.834	-36.769	-81.734
175	0.793	103.085	129.999	butyrate-sulfate respiration	92.142	176.151	0.415	23.834	-36.769	-81.734
176	0.537	126.667	235.863	butyrate-sulfate respiration	92.142	176.151	0.281	23.834	-36.769	-81.734
177	0.176	90.993	516.376	formate-nitrate ammonification	323.879	148.066	0.385	23.834	-37.217	-81.734
178	0.172	92.352	536.871	formate-nitrate ammonification	323.879	148.066	0.376	23.834	-37.217	-81.734
179	0.117	107.676	916.571	formate-nitrite ammonification	317.411	144.964	0.257	23.834	-37.217	-81.734
180	0.071	143.374	2010.138	autotrophic denitrification	89.844	37.552	0.043	23.834	-37.217	-81.734
181	0.116	201.862	1742.839	autotrophic denitrification	88.669	37.552	0.048	24.175	-47.113	-91.399
182	0.125	203.699	1625.205	formate-nitrate denitrification	88.669	35.836	0.052	24.175	-47.113	-91.399
183	0.74	714.261	964.64	acetate-nitrate denitrification	88.669	62.445	0.084	24.175	-47.113	-91.399
184	0.62	723.79	1166.493	acetate-nitrate denitrification	88.669	62.445	0.071	24.175	-47.113	-91.399
185	0.125	203.699	1625.205	formate-nitrate denitrification	88.669	35.836	0.052	24.175	-47.113	-91.399
186	0.749	715.124	955.133	acetate-nitrate denitrification	88.669	62.445	0.085	24.175	-47.113	-91.399
187	0.099	206.601	2081.048	formate-nitrate denitrification	88.669	35.836	0.041	24.175	-47.113	-91.399
188	1.051	835.49	795.186	acetate-nitrite denitrification	88.669	62.445	0.1	24.175	-47.113	-91.399
189	0.869	640.192	736.974	acetate-nitrite denitrification	88.669	62.445	0.107	24.175	-47.113	-91.399
190	0.165	239.422	1446.987	formate-nitrite denitrification	88.669	35.836	0.058	24.175	-47.113	-91.399
191	0.099	197.843	1992.83	formate-nitrite denitrification	88.669	35.836	0.043	24.175	-47.113	-91.399
192	0.521	1197.927	2298.376	acetate-nitrous oxide denitrification	88.669	62.445	0.037	24.175	-47.113	-91.399
193	0.108	360.257	3349.658	formate-nitrous oxide denitrification	88.669	35.836	0.026	24.175	-47.113	-91.399
194	0.132	319.523	2413.865	formate-nitrous oxide denitrification	88.669	35.836	0.035	24.175	-47.113	-91.399
195	0.69	723.339	1047.893	acetate-nitrate denitrification	90.701	62.445	0.08	24.048	-41.052	-88.203
196	0.703	714.436	1016.623	acetate-nitrate denitrification	90.701	62.445	0.082	24.048	-41.052	-88.203
197	1.464	802.714	548.405	acetate-nitrite denitrification	90.701	62.445	0.142	24.048	-41.052	-88.203
198	0.907	850.592	938.313	acetate-nitrite denitrification	90.701	62.445	0.088	24.048	-41.052	-88.203
199	0.919	1166.161	1268.965	acetate-nitrous oxide denitrification	90.701	62.445	0.067	24.048	-41.052	-88.203
200	0.22	22.193	100.756	ethanol-bicarbonate acetogenesis	57.818	34.929	0.365	23.834	-36.769	-81.734
201	0.188	24.037	127.597	ethanol-bicarbonate acetogenesis	57.818	34.929	0.312	23.834	-36.769	-81.734
202	0.196	23.6	120.451	ethanol-bicarbonate acetogenesis	57.818	34.929	0.324	23.834	-36.769	-81.734
203	0.248	20.617	83.286	ethanol-bicarbonate acetogenesis	57.818	34.929	0.41	23.834	-36.769	-81.734
204	0.229	21.708	94.937	ethanol-bicarbonate acetogenesis	57.818	34.929	0.379	23.834	-36.769	-81.734
205	0.185	24.255	131.39	ethanol-bicarbonate acetogenesis	57.818	34.929	0.306	23.834	-36.769	-81.734
206	0.098	62.019	635.836	ethanol-sulfate respiration	59.765	67.848	0.086	22.145	-11.567	-52.891
207	0.112	61.155	546.081	ethanol-sulfate respiration	59.765	67.848	0.099	22.145	-11.567	-52.891
208	0.091	62.397	684.046	ethanol-sulfate respiration	59.765	67.848	0.08	22.145	-11.567	-52.891
209	0.135	59.752	441.068	ethanol-sulfate respiration	59.765	67.848	0.119	22.145	-11.567	-52.891
210	0.143	59.4	416.403	ethanol-sulfate respiration	59.222	67.848	0.125	23.834	-36.769	-81.734
211	0.206	55.673	270.803	ethanol-sulfate respiration	59.222	67.848	0.179	23.834	-36.769	-81.734
212	0.203	55.822	274.894	ethanol-sulfate respiration	59.222	67.848	0.177	23.834	-36.769	-81.734
213	0.154	58.754	382.615	ethanol-sulfate respiration	59.222	67.848	0.134	23.834	-36.769	-81.734
214	0.18	57.213	318.611	ethanol-sulfate respiration	59.222	67.848	0.157	23.834	-36.769	-81.734
215	0.185	56.866	306.643	ethanol-sulfate respiration	59.222	67.848	0.162	23.834	-36.769	-81.734
216	0.218	54.928	251.763	ethanol-sulfate respiration	59.222	67.848	0.19	23.834	-36.769	-81.734
217	0.117	60.831	518.119	ethanol-sulfate respiration	59.765	67.848	0.103	22.145	-11.567	-52.891
218	0.154	58.672	382.146	ethanol-sulfate respiration	59.765	67.848	0.135	22.145	-11.567	-52.891
219	0.705	506.265	718.248	acetate aerobic respiration	508.985	865.028	0.415	23.834	-37.217	-81.734
220	0.12	154.874	1295.784	autotrophic denitrification	524.499	217.563	0.288	23.834	-36.47	-81.734
221	0.147	140.562	957.451	autotrophic denitrification	524.499	217.563	0.354	23.834	-36.47	-81.734
222	0.157	137.273	872.06	autotrophic denitrification	510.061	217.563	0.369	24.175	-46.371	-91.399
223	0.126	45.802	363.89	propionate-sulfate respiration	57.428	-3.903	0.196	23.834	-35.425	-81.734
224	0.155	52.728	339.659	acetate-sulfate respiration	94.659	67.422	0.218	23.834	-35.574	-81.734
225	0.185	49.375	267.463	acetate-sulfate respiration	93.468	66.63	0.259	23.834	-36.171	-81.734
226	0.363	96.058	264.377	acetate-sulfite respiration	134.237	144.832	0.337	23.834	-36.171	-81.734
227	0.218	41.447	189.973	propionate-sulfate respiration	57.119	-3.823	0.282	23.834	-35.574	-81.734
228	0.195	40.759	208.918	propionate-sulfate respiration	57.119	-3.823	0.269	23.834	-35.574	-81.734
229	0.173	42.852	247.304	propionate-sulfate respiration	57.119	-3.823	0.243	23.834	-35.574	-81.734
230	0.077	27.369	355.857	acetate methanogenic fermentation	76.457	33.249	0.177	25.225	-53.991	-101.191
231	0.667	411.434	616.75	acetate-nitrate denitrification	243.972	359.782	0.283	23.834	-37.515	-81.734
232	0.029	23.893	829.71	autotrophic methanogenesis	86.716	26.39	0.095	24.488	-36.283	-88.387
233	0.031	23.737	775.856	autotrophic methanogenesis	86.716	26.39	0.101	24.488	-36.283	-88.387
234	0.021	24.529	1143.044	autotrophic methanogenesis	86.716	26.39	0.071	24.488	-36.283	-88.387
235	0.02	24.692	1260.543	autotrophic methanogenesis	86.716	26.39	0.064	24.488	-36.283	-88.387
236	0.017	24.938	1488.632	autotrophic methanogenesis	86.716	26.39	0.055	24.488	-36.283	-88.387
237	0.016	24.979	1534.71	autotrophic methanogenesis	86.716	26.39	0.053	24.488	-36.283	-88.387
238	0.015	25.062	1635.785	autotrophic methanogenesis	86.716	26.39	0.05	24.488	-36.283	-88.387
239	0.014	25.187	1814.472	autotrophic methanogenesis	86.716	26.39	0.046	24.488	-36.283	-88.387
240	0.248	108.538	438.467	formate aerobic respiration	506.459	233.907	0.536	23.834	-35.425	-81.734
241	1.771	460.331	259.994	lactate aerobic respiration	506.459	1357.038	0.661	23.834	-35.425	-81.734
242	0.755	318.303	421.477	lactate-nitrite ammonification	-24.285	70.405	0.0	23.834	-35.425	-81.734
243	0.155	95.098	612.601	formate-nitrite ammonification	320.871	144.91	0.344	23.834	-35.425	-81.734
244	0.18	88.596	491.08	formate-nitrate ammonification	326.137	147.435	0.399	23.834	-35.425	-81.734
245	0.848	362.193	427.361	lactate-nitrate ammonification	-54.386	70.405	0.0	23.834	-35.425	-81.734
246	0.164	94.07	574.897	formate-nitrate ammonification	326.137	147.435	0.362	23.834	-35.425	-81.734
247	0.68	172.946	254.45	lactate-fumarate respiration	45.062	29.475	0.15	23.834	-35.425	-81.734
248	0.159	79.541	498.899	formate-fumarate respiration	45.062	12.647	0.083	23.834	-35.425	-81.734
249	2.154	994.441	461.672	citrate aerobic respiration	507.092	2086.718	0.523	24.626	-50.977	-98.757
250	1.568	759.643	484.466	succinate aerobic respiration	507.092	1554.764	0.511	24.626	-50.977	-98.757
251	3.63	1062.035	292.572	glucose aerobic respiration	507.092	2902.78	0.634	24.626	-50.977	-98.757
252	3.24	978.518	302.012	glucose aerobic respiration	-147.473	-1047.998	0.517	24.195	-55.661	-101.961
253	2.706	1520.04	561.73	glucose aerobic respiration	510.99	2902.78	0.476	24.195	-55.661	-101.961
254	3.234	1262.843	390.49	glucose aerobic respiration	507.092	2902.78	0.565	24.626	-50.977	-98.757
255	3.348	1205.035	359.927	glucose aerobic respiration	507.092	2902.78	0.585	24.626	-50.977	-98.757
256	2.892	683.33	236.283	glucose aerobic respiration	502.031	2925.137	0.766	23.945	-31.191	-77.565
257	2.394	644.123	269.057	glucose aerobic respiration	502.031	2925.137	0.78	23.945	-31.191	-77.565
258	3.342	1201.151	359.411	galactose aerobic respiration	510.99	2908.88	0.587	24.195	-55.661	-101.961
259	6.12	2732.695	446.519	lactose aerobic respiration	510.99	5859.956	0.534	24.195	-55.661	-101.961
260	0.942	383.682	407.306	acetate aerobic respiration	507.092	861.363	0.555	24.626	-50.977	-98.757
261	1.98	646.366	326.447	glycerol aerobic respiration	507.092	1650.409	0.608	24.626	-50.977	-98.757
262	1.406	606.038	431.037	ethanol aerobic respiration	506.07	1317.572	0.54	24.626	-51.765	-98.757
263	0.992	531.363	535.648	ethanol aerobic respiration	76.411	455.563	0.125	24.626	-50.977	-98.757
264	0.599	381.039	636.125	methanol aerobic respiration	508.221	685.463	0.444	23.646	-27.337	-73.524
265	8.608	6148.759	714.308	hexadecane aerobic respiration	507.092	10513.81	0.415	24.626	-50.977	-98.757
266	3.57	1178.8	330.196	glucose aerobic respiration	488.934	2924.294	0.597	24.761	-61.43	-106.647
267	1.194	740.31	620.025	ethanol aerobic respiration	488.934	1324.097	0.441	24.761	-61.43	-106.647
268	0.736	499.974	679.312	acetate aerobic respiration	488.934	859.829	0.419	24.761	-61.43	-106.647
269	2.472	1681.062	680.041	glucose aerobic respiration	494.222	2902.78	0.421	24.5	-56.422	-101.891
270	0.826	566.479	685.809	lactate aerobic respiration	494.301	1357.982	0.583	24.5	-56.722	-101.891
271	1.016	728.973	717.493	lactate+acetate aerobic respiration	494.301	1357.982	0.506	24.5	-56.722	-101.891
272	0.59	195.813	331.887	glucose fermentation	9.851	74.094	0.029	23.775	-40.15	-85.861
273	1.95	1905.857	977.362	glucose aerobic respiration	513.347	2906.883	0.344	23.475	-42.433	-87.045
274	1.03	772.343	749.847	ethanol aerobic respiration	530.049	1318.294	0.414	22.405	-32.787	-75.824
275	0.62	538.694	868.861	acetate aerobic respiration	513.28	856.927	0.371	22.784	-37.748	-79.932
276	1.914	1976.951	1032.89	glucose aerobic respiration	485.694	2906.568	0.32	24.761	-62.175	-106.647
277	1.66	715.56	431.06	succinate aerobic respiration	503.696	1551.695	0.539	22.564	-18.773	-59.857
278	1.67	710.523	425.463	succinate aerobic respiration	503.696	1551.695	0.542	22.564	-18.773	-59.857
279	1.66	715.56	431.06	succinate aerobic respiration	503.696	1551.695	0.539	22.564	-18.773	-59.857
280	3.315	1277.474	385.362	glucose aerobic respiration	496.778	2924.294	0.563	22.844	-20.348	-61.599
281	1.316	226.322	171.977	glucose fermentation	45.715	276.184	0.245	24.088	-36.378	-82.158
282	1.25	229.339	183.471	glucose fermentation	45.715	276.184	0.235	24.088	-36.378	-82.158
283	3.0	1444.077	481.359	glucose aerobic respiration	493.406	2924.294	0.506	24.83	-41.482	-88.802
284	1.9	1958.737	1030.914	glucose aerobic respiration	508.188	2924.294	0.33	24.496	-44.245	-91.857
285	2.1	1877.917	894.246	glucose aerobic respiration	498.275	2924.294	0.358	24.688	-41.064	-88.44
286	3.081	1427.713	463.393	glucose aerobic respiration	485.745	2924.294	0.512	25.525	-55.466	-103.703
287	3.303	1319.877	399.599	glucose aerobic respiration	485.745	2924.294	0.549	25.525	-55.466	-103.703
288	3.99	863.272	216.359	glucose aerobic respiration	511.155	2902.78	0.703	24.466	-66.83	-113.545
289	2.822	1350.493	478.559	glucose aerobic respiration	550.066	2902.78	0.535	24.889	-66.362	-113.803
290	0.634	989.595	1560.875	ethanol aerobic respiration	516.295	1316.926	0.249	24.33	-59.161	-106.431
291	0.363	1113.472	3067.416	ethanol aerobic respiration	560.479	1316.926	0.154	24.325	-63.937	-111.554
292	1.592	848.125	532.742	glycerol aerobic respiration	503.947	1650.409	0.486	24.24	-56.697	-102.266
293	1.314	920.463	700.505	glycerol aerobic respiration	555.514	1650.409	0.442	24.109	-64.85	-111.693
294	0.56	562.914	1005.203	acetate aerobic respiration	531.336	860.462	0.346	21.31	-14.682	-53.886
295	3.24	1202.163	371.038	glucose aerobic respiration	531.336	2923.692	0.589	21.31	-14.682	-53.886
296	0.086	191.789	2230.105	hydrogen autotrophic aerobic respiration	531.336	237.484	0.192	21.31	-14.682	-53.886
297	1.32	659.194	499.39	lactate aerobic respiration	531.336	1360.558	0.515	21.31	-14.682	-53.886
298	5.88	2768.072	470.761	maltose aerobic respiration	531.336	5892.329	0.53	21.31	-14.682	-53.886
299	1.08	587.897	544.349	pyruvate aerobic respiration	531.336	1161.74	0.494	21.31	-14.682	-53.886
300	5.88	2790.272	474.536	sucrose aerobic respiration	531.336	5914.529	0.528	21.31	-14.682	-53.886
301	3.083	1318.594	427.698	glucose aerobic respiration	520.629	2923.692	0.549	23.749	-58.418	-103.062
302	2.683	1398.178	521.125	glucose aerobic respiration	568.585	2923.692	0.522	23.861	-52.345	-97.361
303	7.354	2035.607	276.803	sucrose aerobic respiration	527.457	5914.529	0.656	22.746	-47.031	-89.309
304	7.126	1697.497	238.212	sucrose aerobic respiration	591.781	5914.529	0.713	21.31	-14.682	-53.886
305	0.086	26.898	312.765	acetate methanogenic fermentation	76.72	33.496	0.197	25.225	-53.685	-101.191
306	0.082	27.205	331.764	acetate methanogenic fermentation	76.72	33.496	0.188	25.225	-53.685	-101.191
307	0.09	26.591	295.454	acetate methanogenic fermentation	76.72	33.496	0.206	25.225	-53.685	-101.191
308	0.086	26.898	312.765	acetate methanogenic fermentation	76.72	33.496	0.197	25.225	-53.685	-101.191
309	0.09	26.591	295.454	acetate methanogenic fermentation	76.72	33.496	0.206	25.225	-53.685	-101.191
310	2.734	1503.182	549.811	glucose aerobic respiration	511.923	2902.78	0.482	24.187	-54.953	-101.215
311	2.77	1484.753	536.012	glucose aerobic respiration	511.923	2902.78	0.489	24.187	-54.953	-101.215
312	3.129	1300.972	415.779	glucose aerobic respiration	511.923	2902.78	0.552	24.187	-54.953	-101.215
313	2.956	1389.535	470.073	glucose aerobic respiration	511.923	2902.78	0.521	24.187	-54.953	-101.215
314	3.284	1221.624	371.993	glucose aerobic respiration	511.923	2902.78	0.579	24.187	-54.953	-101.215
315	3.251	1238.518	380.965	glucose aerobic respiration	511.923	2902.78	0.573	24.187	-54.953	-101.215
316	3.24	1244.149	383.997	glucose aerobic respiration	511.923	2902.78	0.571	24.187	-54.953	-101.215
317	3.388	1168.384	344.86	glucose aerobic respiration	511.923	2902.78	0.597	24.187	-54.953	-101.215
318	3.339	1193.469	357.433	glucose aerobic respiration	511.923	2902.78	0.589	24.187	-54.953	-101.215
319	3.152	1289.198	409.01	glucose aerobic respiration	511.923	2902.78	0.556	24.187	-54.953	-101.215
320	3.424	1149.955	335.851	glucose aerobic respiration	511.923	2902.78	0.604	24.187	-54.953	-101.215
321	3.409	1157.634	339.582	glucose aerobic respiration	511.923	2902.78	0.601	24.187	-54.953	-101.215
322	2.977	1378.785	463.146	glucose aerobic respiration	511.923	2902.78	0.525	24.187	-54.953	-101.215
323	3.133	1298.925	414.595	glucose aerobic respiration	511.923	2902.78	0.553	24.187	-54.953	-101.215
324	3.016	1358.82	450.537	glucose aerobic respiration	511.923	2902.78	0.532	24.187	-54.953	-101.215
325	3.152	1289.198	409.01	glucose aerobic respiration	511.923	2902.78	0.556	24.187	-54.953	-101.215
326	3.328	1199.1	360.306	glucose aerobic respiration	511.923	2902.78	0.587	24.187	-54.953	-101.215
327	3.212	1258.483	391.807	glucose aerobic respiration	511.923	2902.78	0.566	24.187	-54.953	-101.215
328	3.76	665.541	177.006	glucose aerobic respiration	504.852	2960.763	0.775	24.055	-32.597	-79.12
329	3.26	884.236	271.238	glucose aerobic respiration	504.852	2960.763	0.701	24.055	-32.597	-79.12
330	2.85	1135.334	398.363	glucose aerobic respiration	504.852	2960.763	0.617	24.055	-32.597	-79.12
331	2.73	1003.913	367.734	glucose aerobic respiration	504.852	2960.763	0.661	24.055	-32.597	-79.12
332	3.54	804.818	227.35	glucose aerobic respiration	591.78	2899.719	0.722	20.645	-23.065	-63.14
333	2.52	1410.243	559.62	glucose aerobic respiration	591.68	2901.276	0.514	20.645	-23.065	-63.14
334	2.46	1445.238	587.495	glucose aerobic respiration	591.885	2901.276	0.502	20.645	-23.065	-63.14
335	2.614	1550.275	593.066	glucose aerobic respiration	503.334	2925.137	0.47	24.088	-35.32	-82.158
336	2.24	1663.459	742.616	glucose aerobic respiration	503.334	2925.137	0.431	24.088	-35.32	-82.158
337	2.166	1719.914	794.051	glucose aerobic respiration	503.334	2925.137	0.412	24.088	-35.32	-82.158
338	0.939	642.066	683.776	pyruvate aerobic respiration	503.334	1160.434	0.447	24.088	-35.32	-82.158
339	0.975	616.825	632.641	pyruvate aerobic respiration	503.334	1160.434	0.468	24.088	-35.32	-82.158
340	1.047	559.608	534.487	pyruvate aerobic respiration	503.334	1160.434	0.518	24.088	-35.32	-82.158
341	2.807	1507.5	536.977	glucose aerobic respiration	502.43	2918.012	0.483	24.088	-35.32	-82.158
342	2.935	1443.455	491.832	glucose aerobic respiration	502.43	2918.012	0.505	24.088	-35.32	-82.158
343	2.923	1449.39	495.85	glucose aerobic respiration	502.43	2918.012	0.503	24.088	-35.32	-82.158
344	2.947	1437.568	487.878	glucose aerobic respiration	502.43	2918.012	0.507	24.088	-35.32	-82.158
345	2.983	1419.476	475.922	glucose aerobic respiration	502.43	2918.012	0.514	24.088	-35.32	-82.158
346	2.393	1929.626	806.213	mannitol aerobic respiration	502.43	3132.164	0.384	24.088	-35.32	-82.158
347	2.613	1819.469	696.396	mannitol aerobic respiration	502.43	3132.164	0.419	24.088	-35.32	-82.158
348	2.906	1672.31	575.55	mannitol aerobic respiration	502.43	3132.164	0.466	24.088	-35.32	-82.158
349	3.342	1452.798	434.646	mannitol aerobic respiration	502.43	3132.164	0.536	24.088	-35.32	-82.158
350	3.283	1482.871	451.732	mannitol aerobic respiration	502.43	3132.164	0.527	24.088	-35.32	-82.158
351	3.752	1247.179	332.427	mannitol aerobic respiration	502.43	3132.164	0.602	24.088	-35.32	-82.158
352	2.794	1520.215	544.003	galactose aerobic respiration	502.43	2924.253	0.48	24.088	-35.32	-82.158
353	2.885	1474.498	511.005	galactose aerobic respiration	502.43	2924.253	0.496	24.088	-35.32	-82.158
354	2.834	1500.166	529.271	galactose aerobic respiration	502.43	2924.253	0.487	24.088	-35.32	-82.158
355	2.923	1455.632	497.986	galactose aerobic respiration	502.43	2924.253	0.502	24.088	-35.32	-82.158
356	3.007	1413.672	470.197	galactose aerobic respiration	502.43	2924.253	0.517	24.088	-35.32	-82.158
357	3.03	1401.829	462.631	galactose aerobic respiration	502.43	2924.253	0.521	24.088	-35.32	-82.158
358	1.19	1059.035	889.785	glycerol aerobic respiration	502.43	1657.034	0.361	24.088	-35.32	-82.158
359	1.305	1001.467	767.529	glycerol aerobic respiration	502.43	1657.034	0.396	24.088	-35.32	-82.158
360	1.386	960.539	692.902	glycerol aerobic respiration	502.43	1657.034	0.42	24.088	-35.32	-82.158
361	1.189	1059.777	891.513	glycerol aerobic respiration	502.43	1657.034	0.36	24.088	-35.32	-82.158
362	1.283	1012.224	788.715	glycerol aerobic respiration	502.43	1657.034	0.389	24.088	-35.32	-82.158
363	1.493	907.007	607.587	glycerol aerobic respiration	502.43	1657.034	0.453	24.088	-35.32	-82.158
364	1.683	811.344	482.024	glycerol aerobic respiration	502.43	1657.034	0.51	24.088	-35.32	-82.158
365	1.088	1110.177	1019.985	glycerol aerobic respiration	502.43	1657.034	0.33	24.088	-35.32	-82.158
366	1.476	915.343	620.063	glycerol aerobic respiration	502.43	1657.034	0.448	24.088	-35.32	-82.158
367	1.556	875.058	562.236	glycerol aerobic respiration	502.43	1657.034	0.472	24.088	-35.32	-82.158
368	1.705	800.338	469.378	glycerol aerobic respiration	502.43	1657.034	0.517	24.088	-35.32	-82.158
369	1.402	952.613	679.452	glycerol aerobic respiration	502.43	1657.034	0.425	24.088	-35.32	-82.158
370	1.553	876.605	564.346	glycerol aerobic respiration	502.43	1657.034	0.471	24.088	-35.32	-82.158
371	0.922	1085.411	1176.797	succinate aerobic respiration	502.43	1548.824	0.299	24.088	-35.32	-82.158
372	1.067	1012.603	948.792	succinate aerobic respiration	502.43	1548.824	0.346	24.088	-35.32	-82.158
373	1.136	978.146	861.168	succinate aerobic respiration	502.43	1548.824	0.368	24.088	-35.32	-82.158
374	1.263	914.301	723.965	succinate aerobic respiration	502.43	1548.824	0.41	24.088	-35.32	-82.158
375	1.332	879.465	660.138	succinate aerobic respiration	502.43	1548.824	0.432	24.088	-35.32	-82.158
376	1.478	806.013	545.179	succinate aerobic respiration	502.43	1548.824	0.48	24.088	-35.32	-82.158
377	1.093	1448.599	1325.845	glutamate aerobic respiration	502.43	1997.547	0.275	24.088	-35.32	-82.158
378	1.486	1250.935	841.812	glutamate aerobic respiration	502.43	1997.547	0.374	24.088	-35.32	-82.158
379	1.575	1206.199	765.82	glutamate aerobic respiration	502.43	1997.547	0.396	24.088	-35.32	-82.158
380	1.813	1086.44	599.118	glutamate aerobic respiration	502.43	1997.547	0.456	24.088	-35.32	-82.158
381	1.85	1068.196	577.493	glutamate aerobic respiration	502.43	1997.547	0.465	24.088	-35.32	-82.158
382	2.246	868.843	386.755	glutamate aerobic respiration	502.43	1997.547	0.565	24.088	-35.32	-82.158
383	2.273	855.729	376.543	glutamate aerobic respiration	502.43	1997.547	0.572	24.088	-35.32	-82.158
384	1.749	1118.86	639.759	glutamate aerobic respiration	502.43	1997.547	0.44	24.088	-35.32	-82.158
385	1.922	1031.81	536.805	glutamate aerobic respiration	502.43	1997.547	0.483	24.088	-35.32	-82.158
386	2.001	992.149	495.809	glutamate aerobic respiration	502.43	1997.547	0.503	24.088	-35.32	-82.158
387	2.331	826.517	354.617	glutamate aerobic respiration	502.43	1997.547	0.586	24.088	-35.32	-82.158
388	0.497	608.179	1224.345	acetate aerobic respiration	502.43	857.756	0.291	24.088	-35.32	-82.158
389	0.55	581.423	1057.149	acetate aerobic respiration	502.43	857.756	0.322	24.088	-35.32	-82.158
390	0.692	510.172	737.45	acetate aerobic respiration	502.43	857.756	0.405	24.088	-35.32	-82.158
391	0.736	488.13	663.513	acetate aerobic respiration	502.43	857.756	0.431	24.088	-35.32	-82.158
392	0.443	313.476	707.621	glucose fermentation	57.349	338.881	0.075	24.088	-37.133	-82.158
393	0.477	311.526	653.095	glucose fermentation	57.349	338.881	0.081	24.088	-37.133	-82.158
394	0.446	313.304	702.475	glucose fermentation	57.349	338.881	0.075	24.088	-37.133	-82.158
395	0.356	318.465	894.566	glucose fermentation	57.349	338.881	0.06	24.088	-37.133	-82.158
396	0.225	325.978	1448.791	glucose fermentation	57.349	338.881	0.038	24.088	-37.133	-82.158
397	0.514	311.266	605.577	glucose fermentation	58.479	341.325	0.088	24.088	-36.378	-82.158
398	0.679	301.618	444.208	glucose fermentation	58.479	341.325	0.116	24.088	-36.378	-82.158
399	0.645	303.606	470.707	glucose fermentation	58.479	341.325	0.111	24.088	-36.378	-82.158
400	0.713	299.629	420.237	glucose fermentation	58.479	341.325	0.122	24.088	-36.378	-82.158
401	0.645	303.606	470.707	glucose fermentation	58.479	341.325	0.111	24.088	-36.378	-82.158
402	3.438	1199.198	348.769	glucose aerobic respiration	499.338	2916.112	0.589	24.088	-38.265	-82.158
403	3.623	1107.004	305.548	glucose aerobic respiration	499.338	2916.112	0.62	24.088	-38.265	-82.158
404	3.798	1019.405	268.375	glucose aerobic respiration	499.338	2916.112	0.65	24.088	-38.265	-82.158
405	3.793	1022.292	269.545	glucose aerobic respiration	499.338	2916.112	0.649	24.088	-38.265	-82.158
406	3.922	957.619	244.155	glucose aerobic respiration	499.338	2916.112	0.672	24.088	-38.265	-82.158
407	3.937	950.075	241.302	glucose aerobic respiration	499.338	2916.112	0.674	24.088	-38.265	-82.158
408	3.307	1262.172	381.62	glucose aerobic respiration	500.248	2916.697	0.567	24.088	-37.359	-82.158
409	3.671	1080.133	294.21	glucose aerobic respiration	500.248	2916.697	0.63	24.088	-37.359	-82.158
410	3.651	1090.414	298.682	glucose aerobic respiration	500.248	2916.697	0.626	24.088	-37.359	-82.158
411	3.774	1028.567	272.513	glucose aerobic respiration	500.248	2916.697	0.647	24.088	-37.359	-82.158
412	3.89	970.778	249.563	glucose aerobic respiration	500.248	2916.697	0.667	24.088	-37.359	-82.158
413	3.749	1041.271	277.747	glucose aerobic respiration	500.248	2916.697	0.643	24.088	-37.359	-82.158
414	3.37	1227.82	364.293	glucose aerobic respiration	501.276	2917.33	0.579	24.088	-36.378	-82.158
415	3.447	1189.255	344.976	glucose aerobic respiration	501.276	2917.33	0.592	24.088	-36.378	-82.158
416	3.55	1137.806	320.509	glucose aerobic respiration	501.276	2917.33	0.61	24.088	-36.378	-82.158
417	3.698	1063.693	287.652	glucose aerobic respiration	501.276	2917.33	0.635	24.088	-36.378	-82.158
418	2.847	1490.223	523.446	glucose aerobic respiration	501.276	2917.33	0.489	24.088	-36.378	-82.158
419	3.23	1297.989	401.8	glucose aerobic respiration	501.276	2917.33	0.555	24.088	-36.378	-82.158
420	3.379	1223.587	362.13	glucose aerobic respiration	501.276	2917.33	0.581	24.088	-36.378	-82.158
421	3.587	1119.424	312.108	glucose aerobic respiration	501.276	2917.33	0.616	24.088	-36.378	-82.158
422	3.018	1403.848	465.206	glucose aerobic respiration	501.6	2917.525	0.519	24.088	-36.076	-82.158
423	3.16	1332.524	421.7	glucose aerobic respiration	501.6	2917.525	0.543	24.088	-36.076	-82.158
424	3.37	1226.921	364.026	glucose aerobic respiration	501.6	2917.525	0.579	24.088	-36.076	-82.158
425	3.527	1148.364	325.589	glucose aerobic respiration	501.6	2917.525	0.606	24.088	-36.076	-82.158
426	2.782	1521.422	546.979	glucose aerobic respiration	502.012	2917.768	0.479	24.088	-35.698	-82.158
427	2.911	1456.347	500.269	glucose aerobic respiration	502.012	2917.768	0.501	24.088	-35.698	-82.158
428	3.14	1341.58	427.29	glucose aerobic respiration	502.012	2917.768	0.54	24.088	-35.698	-82.158
429	3.007	1408.443	468.458	glucose aerobic respiration	502.012	2917.768	0.517	24.088	-35.698	-82.158
430	1.804	2010.542	1114.453	glucose aerobic respiration	503.284	2918.499	0.311	24.088	-34.565	-82.158
431	2.158	1832.469	849.197	glucose aerobic respiration	503.284	2918.499	0.372	24.088	-34.565	-82.158
432	2.286	1767.962	773.367	glucose aerobic respiration	503.284	2918.499	0.394	24.088	-34.565	-82.158
433	2.591	1614.623	623.23	glucose aerobic respiration	503.284	2918.499	0.447	24.088	-34.565	-82.158
434	2.612	806.726	308.854	citrate aerobic respiration	493.376	2095.424	0.615	24.602	-53.855	-99.644
435	1.379	481.68	349.297	pyruvate aerobic respiration	493.376	1162.046	0.585	24.602	-53.855	-99.644
436	1.839	653.249	355.22	succinate aerobic respiration	493.376	1560.567	0.581	24.602	-53.855	-99.644
437	3.488	920.447	263.889	gluconate aerobic respiration	493.376	2641.342	0.652	24.602	-53.855	-99.644
438	3.731	1061.994	284.641	glucose aerobic respiration	493.376	2902.78	0.634	24.602	-53.855	-99.644
439	0.935	402.959	430.972	acetate aerobic respiration	493.376	864.265	0.534	24.602	-53.855	-99.644
440	2.169	580.276	267.532	glycerol aerobic respiration	493.376	1650.409	0.648	24.602	-53.855	-99.644
441	1.753	1395.195	795.89	acetoin aerobic respiration	493.376	2260.084	0.383	24.602	-53.855	-99.644
442	1.902	1516.879	797.518	butanediol aerobic respiration	493.376	2455.28	0.382	24.602	-53.855	-99.644
443	1.29	680.471	527.497	ethanol aerobic respiration	493.376	1316.926	0.483	24.602	-53.855	-99.644
444	1.709	1175.475	687.814	glutamate aerobic respiration	493.376	2018.654	0.418	24.602	-53.855	-99.644
445	1.123	774.654	689.808	alanine aerobic respiration	493.376	1328.715	0.417	24.602	-53.855	-99.644
446	1.519	611.493	402.563	lactate aerobic respiration	493.376	1360.931	0.551	24.602	-53.855	-99.644
447	2.157	1093.76	507.075	butyrate aerobic respiration	493.376	2157.972	0.493	24.602	-53.855	-99.644
448	4.026	892.65	221.721	glucose aerobic respiration	499.287	2902.78	0.692	23.811	-45.816	-89.732
449	0.75	489.8	653.067	acetate aerobic respiration	499.287	864.265	0.433	23.811	-45.816	-89.732
450	1.231	702.304	570.515	ethanol aerobic respiration	499.287	1316.926	0.467	23.811	-45.816	-89.732
451	0.017	26.814	1587.844	autotrophic methanogenesis	83.724	28.227	0.05	24.488	-37.054	-88.387
452	0.012	24.512	2011.827	autotrophic methanogenesis	86.386	25.565	0.041	24.488	-37.054	-88.387
453	0.017	24.09	1426.533	autotrophic methanogenesis	86.402	25.549	0.057	24.488	-37.054	-88.387
454	0.015	26.909	1849.786	autotrophic methanogenesis	84.048	28.132	0.043	24.488	-36.9	-88.387
455	0.019	26.518	1380.921	autotrophic methanogenesis	84.048	28.132	0.057	24.488	-36.9	-88.387
456	0.012	26.229	2152.717	autotrophic methanogenesis	86.998	27.289	0.039	24.488	-35.513	-88.387
457	0.019	25.618	1334.058	autotrophic methanogenesis	86.998	27.289	0.061	24.488	-35.513	-88.387
458	0.019	22.883	1191.607	autotrophic methanogenesis	89.449	24.6	0.07	24.488	-35.667	-88.387
459	0.012	23.403	1920.768	autotrophic methanogenesis	89.79	24.497	0.045	24.488	-35.513	-88.387
460	0.017	23.106	1368.309	autotrophic methanogenesis	89.432	24.617	0.061	24.488	-35.667	-88.387
461	0.017	25.169	1490.454	autotrophic methanogenesis	86.019	26.622	0.055	24.488	-36.591	-88.387
462	0.017	25.048	1483.262	autotrophic methanogenesis	86.367	26.506	0.055	24.488	-36.437	-88.387
463	0.017	24.942	1477.038	autotrophic methanogenesis	86.7	26.407	0.055	24.488	-36.283	-88.387
464	0.015	25.145	1728.528	autotrophic methanogenesis	86.7	26.407	0.048	24.488	-36.283	-88.387
465	0.012	26.245	2154.082	autotrophic methanogenesis	86.982	27.305	0.039	24.488	-35.513	-88.387
466	0.01	25.943	2648.136	autotrophic methanogenesis	88.452	26.81	0.032	24.488	-35.975	-88.387
467	0.015	22.48	1545.304	autotrophic methanogenesis	90.022	23.789	0.055	24.488	-35.821	-88.387
468	0.019	26.024	1355.182	autotrophic methanogenesis	85.527	27.666	0.059	24.488	-37.208	-88.387
469	0.015	25.951	1730.074	autotrophic methanogenesis	83.722	27.207	0.046	23.46	-25.789	-74.009
470	0.011	26.286	2389.636	autotrophic methanogenesis	83.722	27.207	0.034	23.46	-25.789	-74.009
471	0.013	26.119	2009.12	autotrophic methanogenesis	83.722	27.207	0.04	23.46	-25.789	-74.009
472	0.014	26.035	1859.631	autotrophic methanogenesis	83.722	27.207	0.043	23.46	-25.789	-74.009
473	0.014	26.035	1859.631	autotrophic methanogenesis	83.722	27.207	0.043	23.46	-25.789	-74.009
474	0.016	25.867	1616.712	autotrophic methanogenesis	83.722	27.207	0.049	23.46	-25.789	-74.009
475	0.014	26.035	1859.631	autotrophic methanogenesis	83.722	27.207	0.043	23.46	-25.789	-74.009
476	0.016	25.867	1616.712	autotrophic methanogenesis	83.722	27.207	0.049	23.46	-25.789	-74.009
477	0.007	26.621	3802.983	autotrophic methanogenesis	83.722	27.207	0.022	23.46	-25.789	-74.009
478	0.011	26.286	2389.636	autotrophic methanogenesis	83.722	27.207	0.034	23.46	-25.789	-74.009
479	0.012	26.202	2183.523	autotrophic methanogenesis	83.722	27.207	0.037	23.46	-25.789	-74.009
480	0.013	26.119	2009.12	autotrophic methanogenesis	83.722	27.207	0.04	23.46	-25.789	-74.009
481	0.014	26.035	1859.631	autotrophic methanogenesis	83.722	27.207	0.043	23.46	-25.789	-74.009
482	0.009	26.453	2939.271	autotrophic methanogenesis	83.722	27.207	0.028	23.46	-25.789	-74.009
483	0.01	26.37	2636.972	autotrophic methanogenesis	83.722	27.207	0.031	23.46	-25.789	-74.009
484	0.01	26.37	2636.972	autotrophic methanogenesis	83.722	27.207	0.031	23.46	-25.789	-74.009
485	0.01	26.37	2636.972	autotrophic methanogenesis	83.722	27.207	0.031	23.46	-25.789	-74.009
486	0.011	26.286	2389.636	autotrophic methanogenesis	83.722	27.207	0.034	23.46	-25.789	-74.009
487	0.013	26.119	2009.12	autotrophic methanogenesis	83.722	27.207	0.04	23.46	-25.789	-74.009
488	0.013	26.119	2009.12	autotrophic methanogenesis	83.722	27.207	0.04	23.46	-25.789	-74.009
489	0.014	26.035	1859.631	autotrophic methanogenesis	83.722	27.207	0.043	23.46	-25.789	-74.009
490	0.015	25.951	1730.074	autotrophic methanogenesis	83.722	27.207	0.046	23.46	-25.789	-74.009
491	0.015	25.984	1786.547	autotrophic methanogenesis	84.111	27.207	0.045	23.305	-21.74	-70.107
492	0.013	26.103	1988.08	autotrophic methanogenesis	84.111	27.207	0.041	23.305	-21.74	-70.107
493	0.015	25.984	1786.547	autotrophic methanogenesis	84.111	27.207	0.045	23.305	-21.74	-70.107
494	0.014	26.023	1849.092	autotrophic methanogenesis	84.111	27.207	0.044	23.305	-21.74	-70.107
495	0.016	25.846	1597.046	autotrophic methanogenesis	84.111	27.207	0.05	23.305	-21.74	-70.107
496	0.014	26.063	1916.104	autotrophic methanogenesis	84.111	27.207	0.042	23.305	-21.74	-70.107
497	0.014	26.023	1849.092	autotrophic methanogenesis	84.111	27.207	0.044	23.305	-21.74	-70.107
498	0.016	25.885	1647.024	autotrophic methanogenesis	84.111	27.207	0.049	23.305	-21.74	-70.107
499	0.017	25.807	1549.965	autotrophic methanogenesis	84.111	27.207	0.051	23.305	-21.74	-70.107
500	0.015	25.984	1786.547	autotrophic methanogenesis	84.111	27.207	0.045	23.305	-21.74	-70.107
501	0.017	25.807	1549.965	autotrophic methanogenesis	84.111	27.207	0.051	23.305	-21.74	-70.107
502	0.016	25.865	1621.656	autotrophic methanogenesis	84.111	27.207	0.049	23.305	-21.74	-70.107
503	0.016	25.846	1597.046	autotrophic methanogenesis	84.111	27.207	0.05	23.305	-21.74	-70.107
